# Supplementary material for: Bacillus subtilis biofilm matrix components target seed oil bodies to promote growth and anti-fungal resistance in melon
Source: Nat Microbiol. 2022 Jun 6;7(7):1001–15. doi: 10.1038/s41564-022-01134-8 (PMC9246715; doi:10.1038/s41564-022-01134-8)
Supplement: Source Data Fig. 1 — Statistical source data. [file 41564_2022_1134_MOESM4_ESM.xlsx]

## Sheet: Hoja1
	a
	Radicle area (cm2)
	Control	3610
	2.949	2.547
	2.497	4.181
	1.615	3.18
	2.299	3.733
	2.024	4.433
	2.879	4.365
	1.451	2.623
	1.557	2.157
