# Supplementary material for: Bacillus subtilis biofilm matrix components target seed oil bodies to promote growth and anti-fungal resistance in melon
Source: Nat Microbiol. 2022 Jun 6;7(7):1001–15. doi: 10.1038/s41564-022-01134-8 (PMC9246715; doi:10.1038/s41564-022-01134-8)
Supplement: Source Data Fig. 2 — Statistical source data. [file 41564_2022_1134_MOESM5_ESM.xlsx]

## Sheet: Hoja1
a														e
Population dynamics in seed and radicle														Radicle area (cm2) Assay 1 for structural components of ECM mutants
Time	Total CFU/ml in seed			Spores CFU/ml in seed			Total CFU/ml in radicle			Spore CFU/ml in radicle				Control	3610	∆eps	∆bslA	∆tasA	JC81	∆tapA
0	125000	810000	4900	400	100	100	0	0	0	0	0	0		0.489	1.535	1.81	1.695	1.718	1.607	0.755
1	9600000	3850000	14300000	800	400	2400	0	0	0	0	0	0		1.129	2.586	0.514	0.951	1.555	1.453	1.121
2	15500000	390000		1060000	600		119000	8500		50000	5500			1.1	1.688	0.64	0.86	2.279	1.415	1.867
3	52000000	51000000	9200000	22000000	14700000	7200000	440000	157000	108000	460000	284000	140000		1.086	2.492	1.456	1.245	1.491		0.892
4	103000000	173000000		109000000	170000000		276000	199000		193000	130000			1.127	2.334	1.676	0.932	1.168		2.28
5	90000000	153000000	211000000	63000000	130000000	156000000	680000	680000	660000		560000	590000		1.67	2.183	1.526	0.75	1.978		0.964
														1.121	1.849	0.961	1.1	1.246		2.096
														0.896	1.697	1.836	1.4	2.273		1.736
b														1.511	2.148	1.716	1.413	1.979		1.127
Total CFUs	3610			∆hag			∆srf			∆eps				1.183	1.889	1.665	0.966	2.515		1.782
Micropylar region	410000	230000		97000	600000	1240000	1920000	520000	94000	4300	84000	51000		1.435	2.209	0.765	1.108	0.546		1.358
Chalazal region	175000	27000		10100	87000	195000	970000	29000	330000	200	6600	720		1.392	1.011	0.462	0.729	1.69		1.524
														1.097	1.362	0.47		1.974		1.695
														1.189	1.196	1.749		1.72		1.777
														1.219	1.396	1.27		1.335		0.445
c														1.302	1.079	1.144		1.658		0.435
Total CFUs														0.357	0.774	0.702		0.988		0.531
3610	1290000	1910000	6300000													1.13		0.65		1.494
∆hag	2110000	21000000	2700000															1.6		1.811
∆eps	11100000	4100000	2160000															0.969		1.8
∆srf	620000	670000	420000															1.464		0.924
																				0.953
														Radicle area (cm2) Assay 2 for secondary metabolites mutants
														Control	∆pks	∆pps	∆srf
														1.159	0.701	0.617	1.198
d														0.954	1.025	0.267	1.005
Seed colonization	Assay 1 for structural components of ECM mutants						Assay 2 for secondary metabolites mutants							0.431	0.435	0.898	0.485
	3610	∆eps	∆bslA	∆tasA	JC81	∆tapA	WT	∆pks	∆pps	∆srf				0.307	0.876	0.989	1.613
	230000000	4000000	70000000	10000000	118000000	3000000	17000000	15000000	12000000	14000000				1.309	0.687	0.514	0.346
	180000000	9000000	76000000	36000000	109000000	12000000	9000000	7000000	26000000	3000000				1.158	0.842	0.275	1.373
	120000000	4000000	18000000	10000000	109000000	37000000	10000000	10000000	12000000	14000000				0.714	0.933	0.704	0.398
														0.633	1.163	0.84	1.854
														0.726	0.858	0.518	1.439
														0.329	0.875	2.978	1.527
																	1.156
																	1.362
																	1.625
