# Supplementary material for: Bacillus subtilis biofilm matrix components target seed oil bodies to promote growth and anti-fungal resistance in melon
Source: Nat Microbiol. 2022 Jun 6;7(7):1001–15. doi: 10.1038/s41564-022-01134-8 (PMC9246715; doi:10.1038/s41564-022-01134-8)
Supplement: Source Data Fig. 3 — Statistical source data. [file 41564_2022_1134_MOESM6_ESM.xlsx]

## Sheet: Hoja1
a
	Radicle area (cm2)				Radicle area (cm2)				Radicle area (cm2)
	Control	Fen 1 µM	Fen 10 µM		Control	BslA 25 µM			Control	Srf 20 µM
	1.382	1.265	2.072		0.248	0.547			0.558	0.461
	1.763	2.082	1.824		0.302	0.384			0.894	0.618
	2.011	1.519	1.944		0.434	0.267			0.927	0.671
	0.909	1.092	1.689		0.0516	0.206			0.958	0.723
	0.556	0.961	0.625		0.623				1.055	0.823
	0.776	0.459	0.835		0.454				1.121	0.879
	0.248	0.35	2.18						1.16	0.99
	0.302	0.415	0.793						1.269	1.085
	0.434		0.442		Radicle area (cm2)				1.442	1.127
	0.0516		1.434		Control	TasA 1.5 µM	TasA 3 µM		1.442	1.194
	0.623		1.132		0.7	0.859	1.248		1.444	1.22
	0.454		1.217		0.989	1.052	1.419		1.477	1.253
	1.447		1.266		1.053	1.216	1.47		1.504	1.387
	1.04		1.284		1.141	1.33	1.775		1.521	1.606
	1.066		0.692		1.648	1.363	2.53		1.613	1.619
	0.55		0.723		1.685	1.446	2.729		1.709	1.788
	0.77		0.83		2.014	1.452	2.765		1.798	1.799
	0.764		1.293		2.044	1.492	2.814		1.948	1.936
	1.162		1.418		2.202	1.521	3.06			2.023
	0.23		0.992		2.339	1.536	3.159			2.244
	1.218		1.226		2.518	1.769				2.264
	0.741		1.065			2.077				2.538
	0.755		1.574
	0.955		1.884
	0.698		1.007
	1.043		0.943
	1.25		0.73
	0.569
	1.025
c
	Radicle area (cm2)				Plant weight (g)
	Control	LysoPE 0.2mg/ml	GSH 0.25M		Control	LysoPE 0.2mg/ml	GSH 0.25M
	0.193	0.211			1.19	0.84
	0.199	0.252			1.35	1.57
	0.216	0.282			1.25	1.76
	0.222	0.298			1.18	1.54
	0.227	0.567			1.4	1.43
	0.247	0.619			5.07		6.34
	0.248	0.698			4.14		5.61
	0.248	0.804			5.24		3.57
	0.253				4.73		5.13
	0.256				5.53		5.01
	0.259				4		4.47
	0.265				5.07		3.48
	0.278						3.24
	0.281
	0.299
	1.173		1.158
	1.288		1.196
	1.432		2.225
	1.641		2.583
	1.659		3.04
	1.692		3.335
	1.707		3.377
	1.78		3.452
	2.098
d	Mean Gray Value
	Fengycin	TasA	Control
	63.408	49.506	16.527
	62.119	58.063	14.032
	61.703	49.586	15.315
	71.153	60.686	14.485
	70.441	48.309	14.548
	46.742	34.263	10.242
	61.186	38.462	11.434
	56.347	43.64	12.359
	55.95	47.374	11.374
	53.198	43.009	13.815
	77.9	41.242	14.363
	72.463	44.608	14.438
	58.269	46.591	13.285
	61.155	46.169	12.58
	46.841	48.934	15.379
	63.821	54.822	13.901
	45.948	66.974	13.443
	46.239	58.078	14.52
	43.55	48.493	14.471
	37.142	47.764	13.971
	58.649	52.456	13.548
	76.165	49.742	12.877
	66.95	45.002	11.741
	60.768	47.038	12.811
	74.855	53.586	13.501
	49.625	60.044	14.053
	66.445	41.073	13.559
	73.069	48.664	12.539
	77.9	51.862	10.806
	76.165	36.178	12.636
