# Supplementary material for: Bacillus subtilis biofilm matrix components target seed oil bodies to promote growth and anti-fungal resistance in melon
Source: Nat Microbiol. 2022 Jun 6;7(7):1001–15. doi: 10.1038/s41564-022-01134-8 (PMC9246715; doi:10.1038/s41564-022-01134-8)
Supplement: Source Data Fig. 4 — Statistical source data. [file 41564_2022_1134_MOESM7_ESM.xlsx]

## Sheet: Hoja1
a								d
	Particle size (µm2)
	Control		Fengycin		TasA
	C1-control.lif - Image002.tif	0.012	C1-MAX_fengicina.lif - Series008.tif	0.012	C1-MAX_tasA2.lif - Series027.tif	0.013			ID_m/z_retentiontime
	C1-control.lif - Image002.tif	0.012	C1-MAX_fengicina.lif - Series008.tif	0.012	C1-MAX_tasA2.lif - Series027.tif	0.013				65_790.653_13.83	67_914.778_13.53	245_912.762_13.229
	C1-MAX_control.lif - Series025.tif	0.013	C1-MAX_fengicina.lif - Series008.tif	0.012	C1-MAX_tasA2.lif - Series027.tif	0.013			C0 (control 0 hours)	0	0	78.807
	C1-MAX_control.lif - Series025.tif	0.013	C1-MAX_fengicina.lif - Series008.tif	0.012	C1-MAX_tasA2.lif - Series027.tif	0.013				53.3925	0	0
	C1-MAX_control.lif - Series025.tif	0.013	C1-MAX_fengicina.lif - Series008.tif	0.012	C1-MAX_tasA2.lif - Series027.tif	0.013				0	0	0
	C1-MAX_control.lif - Series025.tif	0.013	C1-MAX_fengicina.lif - Series008.tif	0.012	C1-MAX_tasA2.lif - Series027.tif	0.013			F0 (fengycin 0 hours)	76434.9	11839.4	26434.1
	C1-MAX_control.lif - Series025.tif	0.013	C1-MAX_fengicina.lif - Series008.tif	0.012	C1-MAX_tasA2.lif - Series027.tif	0.013				102026	10888.5	2318541
	C1-MAX_control.lif - Series025.tif	0.013	C1-MAX_fengicina.lif - Series008.tif	0.012	C1-MAX_tasA2.lif - Series027.tif	0.013				87883.1	1053069	35724.6
	C1-MAX_control.lif - Series025.tif	0.013	C1-MAX_fengicina.lif - Series008.tif	0.012	C1-MAX_tasA2.lif - Series027.tif	0.013			C24 (control 24 hours)	80913.3	17697.1	33917.6
	C1-MAX_control.lif - Series025.tif	0.013	C1-MAX_fengicina.lif - Series008.tif	0.012	C1-MAX_tasA2.lif - Series027.tif	0.013				82669.5	17963.1	28162.8
	C1-control.lif - Image002.tif	0.016	C1-MAX_fengicina.lif - Series008.tif	0.012	C1-MAX_tasA2.lif - Series027.tif	0.013				70484.3	14996.4	22280.3
	C1-MAX_control.lif - Series025.tif	0.019	C1-MAX_fengicina.lif - Series008.tif	0.012	C1-MAX_tasA2.lif - Series027.tif	0.013			F24 (fengycin 24 hours)	119992	2999940	18448.9
	C1-MAX_control.lif - Series025.tif	0.019	C1-MAX_fengicina.lif - Series008.tif	0.012	C1-MAX_tasA2.lif - Series027.tif	0.013				92012.2	58887.8	6359.17
	C1-MAX_control.lif - Series025.tif	0.019	C1-MAX_fengicina.lif - Series008.tif	0.012	C1-MAX_tasA2.lif - Series027.tif	0.013				64711.6	2374660	18479.5
	C1-MAX_control.lif - Series025.tif	0.019	C1-MAX_fengicina.lif - Series008.tif	0.012	C1-MAX_tasA2.lif - Series027.tif	0.013			T0 (TasA 0 hours)	93383.9	10869.3	10216.7
	C1-control.lif - Image002.tif	0.02	C1-MAX_fengicina.lif - Series008.tif	0.012	C1-MAX_tasA2.lif - Series027.tif	0.013				114560	12844.6	16746.8
	C1-control.lif - Image002.tif	0.024	C1-MAX_fengicina.lif - Series008.tif	0.012	C1-MAX_tasA2.lif - Series027.tif	0.013				96020.2	8946.65	37282.2
	C1-MAX_control.lif - Series025.tif	0.026	C1-MAX_fengicina.lif - Series008.tif	0.012	C1-MAX_tasA2.lif - Series027.tif	0.013			T24 (TasA 24 hours)	3947.01	2153962	22441.4
	C1-MAX_control.lif - Series025.tif	0.026	C1-MAX_fengicina.lif - Series008.tif	0.012	C1-MAX_tasA2.lif - Series027.tif	0.013				2439.43	2559936	38352.4
	C1-MAX_control.lif - Series025.tif	0.026	C1-MAX_fengicina.lif - Series008.tif	0.012	C1-MAX_tasA2.lif - Series027.tif	0.013				24433.5	2496604	13503.8
	C1-control.lif - Image001.tif	0.026	C1-MAX_fengicina.lif - Series008.tif	0.012	C1-MAX_tasA2.lif - Series027.tif	0.013
	C1-control.lif - Image001.tif	0.026	C1-MAX_fengicina.lif - Series008.tif	0.012	C1-MAX_tasA2.lif - Series027.tif	0.013
	C1-control.lif - Image001.tif	0.026	C1-MAX_fengicina.lif - Series008.tif	0.012	C1-MAX_tasA2.lif - Series027.tif	0.013
	C1-control.lif - Image001.tif	0.026	C1-MAX_fengicina.lif - Series008.tif	0.012	C1-MAX_tasA2.lif - Series027.tif	0.013
	C1-control.lif - Image001.tif	0.026	C1-MAX_fengicina.lif - Series008.tif	0.012	C1-MAX_tasA2.lif - Series027.tif	0.013
	C1-MAX_control.lif - Series025.tif	0.032	C1-MAX_fengicina.lif - Series008.tif	0.012	C1-MAX_tasA2.lif - Series027.tif	0.013
	C1-MAX_control.lif - Series025.tif	0.032	C1-MAX_fengicina.lif - Series008.tif	0.012	C1-MAX_tasA2.lif - Series027.tif	0.013
	C1-control.lif - Image002.tif	0.032	C1-MAX_fengicina.lif - Series008.tif	0.012	C1-MAX_tasA2.lif - Series027.tif	0.013
	C1-control.lif - Image001.tif	0.032	C1-MAX_fengicina.lif - Series008.tif	0.012	C1-MAX_tasA2.lif - Series027.tif	0.013
	C1-control.lif - Image001.tif	0.032	C1-MAX_fengicina.lif - Series008.tif	0.012	C1-MAX_tasA2.lif - Series027.tif	0.013
	C1-control.lif - Image001.tif	0.032	C1-MAX_fengicina.lif - Series008.tif	0.012	C1-MAX_tasA2.lif - Series027.tif	0.013
	C1-control.lif - Image001.tif	0.032	C1-MAX_fengicina.lif - Series010.tif	0.012	C1-MAX_tasA2.lif - Series027.tif	0.013
	C1-control.lif - Image001.tif	0.032	C1-MAX_fengicina.lif - Series010.tif	0.012	C1-MAX_tasA2.lif - Series027.tif	0.013
	C1-control.lif - Image001.tif	0.032	C1-MAX_fengicina.lif - Series010.tif	0.012	C1-MAX_tasA2.lif - Series027.tif	0.013
	C1-control.lif - Image001.tif	0.032	C1-MAX_fengicina.lif - Series010.tif	0.012	C1-MAX_tasA2.lif - Series002.tif	0.013
	C1-control.lif - Image001.tif	0.032	C1-MAX_fengicina.lif - Series010.tif	0.012	C1-MAX_tasA2.lif - Series002.tif	0.013
	C1-control.lif - Image002.tif	0.036	C1-MAX_fengicina.lif - Series010.tif	0.012	C1-MAX_tasA2.lif - Series002.tif	0.013
	C1-MAX_control.lif - Series025.tif	0.038	C1-MAX_fengicina.lif - Series010.tif	0.012	C1-MAX_tasA2.lif - Series002.tif	0.013
	C1-MAX_control.lif - Series025.tif	0.038	C1-MAX_fengicina.lif - Series010.tif	0.012	C1-MAX_tasA2.lif - Series002.tif	0.013
	C1-MAX_control.lif - Series025.tif	0.038	C1-MAX_fengicina.lif - Series010.tif	0.012	C1-MAX_tasA2.lif - Series002.tif	0.013
	C1-MAX_control.lif - Series025.tif	0.038	C1-MAX_fengicina.lif - Series010.tif	0.012	C1-MAX_tasA2.lif - Series002.tif	0.013
	C1-MAX_control.lif - Series025.tif	0.038	C1-MAX_fengicina.lif - Series010.tif	0.012	C1-MAX_tasA2.lif - Series002.tif	0.013
	C1-MAX_control.lif - Series025.tif	0.038	C1-MAX_fengicina.lif - Series010.tif	0.012	C1-MAX_tasA2.lif - Series002.tif	0.013
	C1-MAX_control.lif - Series025.tif	0.038	C1-MAX_fengicina.lif - Series010.tif	0.012	C1-MAX_tasA2.lif - Series002.tif	0.013
	C1-MAX_control.lif - Series025.tif	0.038	C1-MAX_fengicina.lif - Series010.tif	0.012	C1-MAX_tasA2.lif - Series002.tif	0.013
	C1-MAX_control.lif - Series025.tif	0.038	C1-MAX_fengicina.lif - Series010.tif	0.012	C1-MAX_tasA2.lif - Series002.tif	0.013
	C1-control.lif - Image001.tif	0.039	C1-MAX_fengicina.lif - Series010.tif	0.012	C1-MAX_tasA2.lif - Series002.tif	0.013
	C1-control.lif - Image001.tif	0.039	C1-MAX_fengicina.lif - Series010.tif	0.012	C1-MAX_tasA2.lif - Series002.tif	0.013
	C1-control.lif - Image001.tif	0.039	C1-MAX_fengicina.lif - Series010.tif	0.012	C1-MAX_tasA2.lif - Series002.tif	0.013
	C1-control.lif - Image001.tif	0.039	C1-MAX_fengicina.lif - Series010.tif	0.012	C1-MAX_tasA2.lif - Series002.tif	0.013
	C1-control.lif - Image001.tif	0.039	C1-MAX_fengicina.lif - Series010.tif	0.012	C1-MAX_tasA2.lif - Series002.tif	0.013
	C1-control.lif - Image002.tif	0.04	C1-MAX_fengicina.lif - Series010.tif	0.012	C1-MAX_tasA2.lif - Series020.tif	0.013
	C1-MAX_control.lif - Series025.tif	0.045	C1-MAX_fengicina.lif - Series010.tif	0.012	C1-MAX_tasA2.lif - Series020.tif	0.013
	C1-MAX_control.lif - Series025.tif	0.045	C1-MAX_fengicina.lif - Series010.tif	0.012	C1-MAX_tasA2.lif - Series020.tif	0.013
	C1-control.lif - Image001.tif	0.045	C1-MAX_fengicina.lif - Series010.tif	0.012	C1-MAX_tasA2.lif - Series020.tif	0.013
	C1-control.lif - Image001.tif	0.045	C1-MAX_fengicina.lif - Series010.tif	0.012	C1-MAX_tasA2.lif - Series020.tif	0.013
	C1-MAX_control.lif - Series025.tif	0.051	C1-MAX_fengicina.lif - Series010.tif	0.012	C1-MAX_tasA2.lif - Series020.tif	0.013
	C1-MAX_control.lif - Series025.tif	0.051	C1-MAX_fengicina.lif - Series010.tif	0.012	C1-MAX_tasA2.lif - Series020.tif	0.013
	C1-MAX_control.lif - Series025.tif	0.051	C1-MAX_fengicina.lif - Series010.tif	0.012	C1-MAX_tasA2.lif - Series020.tif	0.013
	C1-MAX_control.lif - Series025.tif	0.051	C1-MAX_fengicina.lif - Series010.tif	0.012	C1-MAX_tasA2.lif - Series020.tif	0.013
	C1-MAX_control.lif - Series025.tif	0.051	C1-MAX_fengicina.lif - Series010.tif	0.012	C1-MAX_tasA2.lif - Series020.tif	0.013
	C1-control.lif - Image001.tif	0.051	C1-MAX_fengicina.lif - Series010.tif	0.012	C1-MAX_tasA2.lif - Series020.tif	0.013
	C1-control.lif - Image001.tif	0.051	C1-MAX_fengicina.lif - Series010.tif	0.012	C1-MAX_tasA2.lif - Series020.tif	0.013
	C1-control.lif - Image001.tif	0.051	C1-MAX_fengicina.lif - Series010.tif	0.012	C1-MAX_tasA2.lif - Series020.tif	0.013
	C1-control.lif - Image002.tif	0.052	C1-MAX_fengicina.lif - Series010.tif	0.012	C1-MAX_tasA2.lif - Series020.tif	0.013
	C1-control.lif - Image002.tif	0.052	C1-MAX_fengicina.lif - Series010.tif	0.012	C1-MAX_tasA2.lif - Series020.tif	0.013
	C1-MAX_control.lif - Series025.tif	0.058	C1-MAX_fengicina.lif - Series010.tif	0.012	C1-MAX_tasA2.lif - Series020.tif	0.013
	C1-MAX_control.lif - Series025.tif	0.058	C1-MAX_fengicina.lif - Series010.tif	0.012	C1-MAX_tasA2.lif - Series020.tif	0.013
	C1-MAX_control.lif - Series025.tif	0.058	C1-MAX_fengicina.lif - Series010.tif	0.012	C1-MAX_tasA2.lif - Series020.tif	0.013
	C1-control.lif - Image001.tif	0.058	C1-MAX_fengicina.lif - Series010.tif	0.012	C1-MAX_tasA2.lif - Series020.tif	0.013
	C1-control.lif - Image001.tif	0.058	C1-MAX_fengicina.lif - Series010.tif	0.012	C1-MAX_tasA2.lif - Series020.tif	0.013
	C1-control.lif - Image001.tif	0.058	C1-MAX_fengicina.lif - Series010.tif	0.012	C1-MAX_tasA2.lif - Series020.tif	0.013
	C1-control.lif - Image001.tif	0.058	C1-MAX_fengicina.lif - Series010.tif	0.012	C1-MAX_tasA2.lif - Series020.tif	0.013
	C1-control.lif - Image001.tif	0.058	C1-MAX_fengicina.lif - Series010.tif	0.012	C1-MAX_tasA2.lif - Series020.tif	0.013
	C1-control.lif - Image001.tif	0.058	C1-MAX_fengicina.lif - Series010.tif	0.012	C1-MAX_tasA2.lif - Series020.tif	0.013
	C1-control.lif - Image001.tif	0.058	C1-MAX_fengicina.lif - Series010.tif	0.012	C1-MAX_tasA2.lif - Series020.tif	0.013
	C1-control.lif - Image001.tif	0.058	C1-MAX_fengicina.lif - Series010.tif	0.012	C1-MAX_tasA2.lif - Series020.tif	0.013
	C1-control.lif - Image001.tif	0.058	C1-MAX_fengicina.lif - Series010.tif	0.012	C1-MAX_tasA2.lif - Series020.tif	0.013
	C1-control.lif - Image001.tif	0.058	C1-MAX_fengicina.lif - Series010.tif	0.012	C1-MAX_tasA2.lif - Series020.tif	0.013
	C1-MAX_control.lif - Series025.tif	0.064	C1-MAX_fengicina.lif - Series010.tif	0.012	C1-MAX_tasA2.lif - Series020.tif	0.013
	C1-MAX_control.lif - Series025.tif	0.064	C1-MAX_fengicina.lif - Series010.tif	0.012	C1-MAX_tasA2.lif - Series020.tif	0.013
	C1-MAX_control.lif - Series025.tif	0.064	C1-MAX_fengicina.lif - Series010.tif	0.012	C1-MAX_tasA2.lif - Series020.tif	0.013
	C1-MAX_control.lif - Series025.tif	0.064	C1-MAX_fengicina.lif - Series010.tif	0.012	C1-MAX_tasA2.lif - Series020.tif	0.013
	C1-control.lif - Image002.tif	0.064	C1-MAX_fengicina.lif - Series010.tif	0.012	C1-MAX_tasA2.lif - Series020.tif	0.013
	C1-control.lif - Image002.tif	0.069	C1-MAX_fengicina.lif - Series018.tif	0.013	C1-MAX_tasA2.lif - Series020.tif	0.013
	C1-MAX_control.lif - Series025.tif	0.07	C1-MAX_fengicina.lif - Series018.tif	0.013	C1-MAX_tasA2.lif - Series020.tif	0.013
	C1-MAX_control.lif - Series025.tif	0.07	C1-MAX_fengicina.lif - Series018.tif	0.013	C1-MAX_tasA2.lif - Series020.tif	0.013
	C1-MAX_control.lif - Series025.tif	0.07	C1-MAX_fengicina.lif - Series018.tif	0.013	C1-MAX_tasA2.lif - Series027.tif	0.019
	C1-MAX_control.lif - Series025.tif	0.07	C1-MAX_fengicina.lif - Series018.tif	0.013	C1-MAX_tasA2.lif - Series027.tif	0.019
	C1-control.lif - Image001.tif	0.071	C1-MAX_fengicina.lif - Series018.tif	0.013	C1-MAX_tasA2.lif - Series027.tif	0.019
	C1-MAX_control.lif - Series025.tif	0.077	C1-MAX_fengicina.lif - Series018.tif	0.013	C1-MAX_tasA2.lif - Series027.tif	0.019
	C1-control.lif - Image002.tif	0.077	C1-MAX_fengicina.lif - Series018.tif	0.013	C1-MAX_tasA2.lif - Series027.tif	0.019
	C1-control.lif - Image001.tif	0.077	C1-MAX_fengicina.lif - Series018.tif	0.013	C1-MAX_tasA2.lif - Series027.tif	0.019
	C1-control.lif - Image001.tif	0.077	C1-MAX_fengicina.lif - Series018.tif	0.013	C1-MAX_tasA2.lif - Series027.tif	0.019
	C1-control.lif - Image001.tif	0.077	C1-MAX_fengicina.lif - Series018.tif	0.013	C1-MAX_tasA2.lif - Series027.tif	0.019
	C1-control.lif - Image001.tif	0.077	C1-MAX_fengicina.lif - Series018.tif	0.013	C1-MAX_tasA2.lif - Series027.tif	0.019
	C1-MAX_control.lif - Series025.tif	0.083	C1-MAX_fengicina.lif - Series018.tif	0.013	C1-MAX_tasA2.lif - Series027.tif	0.019
	C1-control.lif - Image001.tif	0.084	C1-MAX_fengicina.lif - Series018.tif	0.013	C1-MAX_tasA2.lif - Series027.tif	0.019
	C1-control.lif - Image001.tif	0.084	C1-MAX_fengicina.lif - Series018.tif	0.013	C1-MAX_tasA2.lif - Series027.tif	0.019
	C1-control.lif - Image001.tif	0.084	C1-MAX_fengicina.lif - Series018.tif	0.013	C1-MAX_tasA2.lif - Series027.tif	0.019
	C1-MAX_control.lif - Series025.tif	0.09	C1-MAX_fengicina.lif - Series018.tif	0.013	C1-MAX_tasA2.lif - Series027.tif	0.019
	C1-control.lif - Image001.tif	0.09	C1-MAX_fengicina.lif - Series018.tif	0.013	C1-MAX_tasA2.lif - Series027.tif	0.019
	C1-control.lif - Image001.tif	0.09	C1-MAX_fengicina.lif - Series018.tif	0.013	C1-MAX_tasA2.lif - Series002.tif	0.019
	C1-control.lif - Image001.tif	0.09	C1-MAX_fengicina.lif - Series018.tif	0.013	C1-MAX_tasA2.lif - Series002.tif	0.019
	C1-control.lif - Image001.tif	0.09	C1-MAX_fengicina.lif - Series018.tif	0.013	C1-MAX_tasA2.lif - Series002.tif	0.019
	C1-MAX_control.lif - Series025.tif	0.096	C1-MAX_fengicina.lif - Series018.tif	0.013	C1-MAX_tasA2.lif - Series002.tif	0.019
	C1-MAX_control.lif - Series025.tif	0.096	C1-MAX_fengicina.lif - Series018.tif	0.013	C1-MAX_tasA2.lif - Series002.tif	0.019
	C1-control.lif - Image002.tif	0.097	C1-MAX_fengicina.lif - Series018.tif	0.013	C1-MAX_tasA2.lif - Series002.tif	0.019
	C1-control.lif - Image002.tif	0.097	C1-MAX_fengicina.lif - Series018.tif	0.013	C1-MAX_tasA2.lif - Series002.tif	0.019
	C1-control.lif - Image001.tif	0.103	C1-MAX_fengicina.lif - Series018.tif	0.013	C1-MAX_tasA2.lif - Series002.tif	0.019
	C1-control.lif - Image001.tif	0.103	C1-MAX_fengicina.lif - Series018.tif	0.013	C1-MAX_tasA2.lif - Series002.tif	0.019
	C1-control.lif - Image001.tif	0.103	C1-MAX_fengicina.lif - Series018.tif	0.013	C1-MAX_tasA2.lif - Series020.tif	0.019
	C1-control.lif - Image001.tif	0.103	C1-MAX_fengicina.lif - Series018.tif	0.013	C1-MAX_tasA2.lif - Series020.tif	0.019
	C1-control.lif - Image001.tif	0.103	C1-MAX_fengicina.lif - Series018.tif	0.013	C1-MAX_tasA2.lif - Series020.tif	0.019
	C1-MAX_control.lif - Series025.tif	0.109	C1-MAX_fengicina.lif - Series018.tif	0.013	C1-MAX_tasA2.lif - Series020.tif	0.019
	C1-control.lif - Image002.tif	0.109	C1-MAX_fengicina.lif - Series018.tif	0.013	C1-MAX_tasA2.lif - Series020.tif	0.019
	C1-control.lif - Image001.tif	0.109	C1-MAX_fengicina.lif - Series018.tif	0.013	C1-MAX_tasA2.lif - Series020.tif	0.019
	C1-control.lif - Image001.tif	0.109	C1-MAX_fengicina.lif - Series018.tif	0.019	C1-MAX_tasA2.lif - Series020.tif	0.019
	C1-control.lif - Image002.tif	0.113	C1-MAX_fengicina.lif - Series018.tif	0.019	C1-MAX_tasA2.lif - Series020.tif	0.019
	C1-MAX_control.lif - Series025.tif	0.115	C1-MAX_fengicina.lif - Series018.tif	0.019	C1-MAX_tasA2.lif - Series020.tif	0.019
	C1-control.lif - Image001.tif	0.116	C1-MAX_fengicina.lif - Series018.tif	0.019	C1-MAX_tasA2.lif - Series020.tif	0.019
	C1-control.lif - Image001.tif	0.116	C1-MAX_fengicina.lif - Series018.tif	0.019	C1-MAX_tasA2.lif - Series020.tif	0.019
	C1-control.lif - Image002.tif	0.117	C1-MAX_fengicina.lif - Series018.tif	0.019	C1-MAX_tasA2.lif - Series020.tif	0.019
	C1-MAX_control.lif - Series025.tif	0.122	C1-MAX_fengicina.lif - Series018.tif	0.019	C1-MAX_tasA2.lif - Series020.tif	0.019
	C1-MAX_control.lif - Series025.tif	0.122	C1-MAX_fengicina.lif - Series018.tif	0.019	C1-MAX_tasA2.lif - Series020.tif	0.019
	C1-control.lif - Image002.tif	0.125	C1-MAX_fengicina.lif - Series018.tif	0.019	C1-MAX_tasA2.lif - Series020.tif	0.019
	C1-MAX_control.lif - Series025.tif	0.128	C1-MAX_fengicina.lif - Series018.tif	0.019	C1-MAX_tasA2.lif - Series020.tif	0.019
	C1-control.lif - Image002.tif	0.129	C1-MAX_fengicina.lif - Series018.tif	0.019	C1-MAX_tasA2.lif - Series020.tif	0.019
	C1-control.lif - Image001.tif	0.129	C1-MAX_fengicina.lif - Series018.tif	0.019	C1-MAX_tasA2.lif - Series020.tif	0.019
	C1-MAX_control.lif - Series025.tif	0.134	C1-MAX_fengicina.lif - Series018.tif	0.019	C1-MAX_tasA2.lif - Series020.tif	0.019
	C1-control.lif - Image001.tif	0.135	C1-MAX_fengicina.lif - Series018.tif	0.019	C1-MAX_tasA2.lif - Series020.tif	0.019
	C1-control.lif - Image002.tif	0.137	C1-MAX_fengicina.lif - Series018.tif	0.019	C1-MAX_tasA2.lif - Series020.tif	0.019
	C1-control.lif - Image002.tif	0.141	C1-MAX_fengicina.lif - Series018.tif	0.019	C1-MAX_tasA2.lif - Series020.tif	0.019
	C1-control.lif - Image002.tif	0.141	C1-MAX_fengicina.lif - Series018.tif	0.019	C1-MAX_tasA2.lif - Series027.tif	0.026
	C1-control.lif - Image001.tif	0.148	C1-MAX_fengicina.lif - Series018.tif	0.019	C1-MAX_tasA2.lif - Series027.tif	0.026
	C1-control.lif - Image002.tif	0.153	C1-MAX_fengicina.lif - Series018.tif	0.019	C1-MAX_tasA2.lif - Series027.tif	0.026
	C1-MAX_control.lif - Series025.tif	0.16	C1-MAX_fengicina.lif - Series018.tif	0.019	C1-MAX_tasA2.lif - Series027.tif	0.026
	C1-MAX_control.lif - Series025.tif	0.16	C1-MAX_fengicina.lif - Series018.tif	0.019	C1-MAX_tasA2.lif - Series027.tif	0.026
	C1-MAX_control.lif - Series025.tif	0.16	C1-MAX_fengicina.lif - Series018.tif	0.019	C1-MAX_tasA2.lif - Series027.tif	0.026
	C1-control.lif - Image002.tif	0.161	C1-MAX_fengicina.lif - Series018.tif	0.019	C1-MAX_tasA2.lif - Series027.tif	0.026
	C1-control.lif - Image002.tif	0.161	C1-MAX_fengicina.lif - Series018.tif	0.019	C1-MAX_tasA2.lif - Series027.tif	0.026
	C1-control.lif - Image001.tif	0.161	C1-MAX_fengicina.lif - Series018.tif	0.019	C1-MAX_tasA2.lif - Series027.tif	0.026
	C1-control.lif - Image002.tif	0.165	C1-MAX_fengicina.lif - Series018.tif	0.019	C1-MAX_tasA2.lif - Series027.tif	0.026
	C1-control.lif - Image001.tif	0.167	C1-MAX_fengicina.lif - Series018.tif	0.019	C1-MAX_tasA2.lif - Series027.tif	0.026
	C1-control.lif - Image001.tif	0.167	C1-MAX_fengicina.lif - Series018.tif	0.019	C1-MAX_tasA2.lif - Series027.tif	0.026
	C1-control.lif - Image001.tif	0.167	C1-MAX_fengicina.lif - Series018.tif	0.019	C1-MAX_tasA2.lif - Series027.tif	0.026
	C1-control.lif - Image002.tif	0.169	C1-MAX_fengicina.lif - Series018.tif	0.019	C1-MAX_tasA2.lif - Series027.tif	0.026
	C1-MAX_control.lif - Series025.tif	0.173	C1-MAX_fengicina.lif - Series018.tif	0.019	C1-MAX_tasA2.lif - Series027.tif	0.026
	C1-MAX_control.lif - Series025.tif	0.173	C1-MAX_fengicina.lif - Series018.tif	0.019	C1-MAX_tasA2.lif - Series027.tif	0.026
	C1-control.lif - Image002.tif	0.177	C1-MAX_fengicina.lif - Series018.tif	0.019	C1-MAX_tasA2.lif - Series027.tif	0.026
	C1-control.lif - Image001.tif	0.18	C1-MAX_fengicina.lif - Series018.tif	0.019	C1-MAX_tasA2.lif - Series002.tif	0.026
	C1-control.lif - Image001.tif	0.18	C1-MAX_fengicina.lif - Series018.tif	0.019	C1-MAX_tasA2.lif - Series002.tif	0.026
	C1-control.lif - Image001.tif	0.18	C1-MAX_fengicina.lif - Series018.tif	0.019	C1-MAX_tasA2.lif - Series002.tif	0.026
	C1-control.lif - Image001.tif	0.18	C1-MAX_fengicina.lif - Series018.tif	0.019	C1-MAX_tasA2.lif - Series002.tif	0.026
	C1-control.lif - Image001.tif	0.187	C1-MAX_fengicina.lif - Series018.tif	0.019	C1-MAX_tasA2.lif - Series020.tif	0.026
	C1-control.lif - Image002.tif	0.189	C1-MAX_fengicina.lif - Series008.tif	0.019	C1-MAX_tasA2.lif - Series020.tif	0.026
	C1-control.lif - Image002.tif	0.193	C1-MAX_fengicina.lif - Series008.tif	0.019	C1-MAX_tasA2.lif - Series020.tif	0.026
	C1-control.lif - Image001.tif	0.193	C1-MAX_fengicina.lif - Series008.tif	0.019	C1-MAX_tasA2.lif - Series020.tif	0.026
	C1-control.lif - Image001.tif	0.193	C1-MAX_fengicina.lif - Series008.tif	0.019	C1-MAX_tasA2.lif - Series020.tif	0.026
	C1-control.lif - Image002.tif	0.197	C1-MAX_fengicina.lif - Series008.tif	0.019	C1-MAX_tasA2.lif - Series020.tif	0.026
	C1-control.lif - Image001.tif	0.199	C1-MAX_fengicina.lif - Series008.tif	0.019	C1-MAX_tasA2.lif - Series020.tif	0.026
	C1-MAX_control.lif - Series025.tif	0.205	C1-MAX_fengicina.lif - Series008.tif	0.019	C1-MAX_tasA2.lif - Series020.tif	0.026
	C1-control.lif - Image001.tif	0.206	C1-MAX_fengicina.lif - Series008.tif	0.019	C1-MAX_tasA2.lif - Series020.tif	0.026
	C1-MAX_control.lif - Series025.tif	0.211	C1-MAX_fengicina.lif - Series008.tif	0.019	C1-MAX_tasA2.lif - Series020.tif	0.026
	C1-control.lif - Image002.tif	0.214	C1-MAX_fengicina.lif - Series008.tif	0.019	C1-MAX_tasA2.lif - Series020.tif	0.026
	C1-control.lif - Image002.tif	0.218	C1-MAX_fengicina.lif - Series008.tif	0.019	C1-MAX_tasA2.lif - Series020.tif	0.026
	C1-MAX_control.lif - Series025.tif	0.224	C1-MAX_fengicina.lif - Series008.tif	0.019	C1-MAX_tasA2.lif - Series020.tif	0.026
	C1-MAX_control.lif - Series025.tif	0.224	C1-MAX_fengicina.lif - Series008.tif	0.019	C1-MAX_tasA2.lif - Series020.tif	0.026
	C1-control.lif - Image002.tif	0.226	C1-MAX_fengicina.lif - Series008.tif	0.019	C1-MAX_tasA2.lif - Series020.tif	0.026
	C1-MAX_control.lif - Series025.tif	0.23	C1-MAX_fengicina.lif - Series010.tif	0.019	C1-MAX_tasA2.lif - Series027.tif	0.032
	C1-MAX_control.lif - Series025.tif	0.23	C1-MAX_fengicina.lif - Series010.tif	0.019	C1-MAX_tasA2.lif - Series027.tif	0.032
	C1-control.lif - Image001.tif	0.232	C1-MAX_fengicina.lif - Series010.tif	0.019	C1-MAX_tasA2.lif - Series027.tif	0.032
	C1-control.lif - Image001.tif	0.232	C1-MAX_fengicina.lif - Series010.tif	0.019	C1-MAX_tasA2.lif - Series027.tif	0.032
	C1-control.lif - Image001.tif	0.238	C1-MAX_fengicina.lif - Series010.tif	0.019	C1-MAX_tasA2.lif - Series027.tif	0.032
	C1-control.lif - Image002.tif	0.242	C1-MAX_fengicina.lif - Series010.tif	0.019	C1-MAX_tasA2.lif - Series027.tif	0.032
	C1-MAX_control.lif - Series025.tif	0.243	C1-MAX_fengicina.lif - Series010.tif	0.019	C1-MAX_tasA2.lif - Series027.tif	0.032
	C1-control.lif - Image001.tif	0.245	C1-MAX_fengicina.lif - Series010.tif	0.019	C1-MAX_tasA2.lif - Series027.tif	0.032
	C1-control.lif - Image001.tif	0.245	C1-MAX_fengicina.lif - Series010.tif	0.019	C1-MAX_tasA2.lif - Series027.tif	0.032
	C1-MAX_control.lif - Series025.tif	0.256	C1-MAX_fengicina.lif - Series010.tif	0.019	C1-MAX_tasA2.lif - Series027.tif	0.032
	C1-MAX_control.lif - Series025.tif	0.256	C1-MAX_fengicina.lif - Series010.tif	0.019	C1-MAX_tasA2.lif - Series027.tif	0.032
	C1-control.lif - Image001.tif	0.257	C1-MAX_fengicina.lif - Series010.tif	0.019	C1-MAX_tasA2.lif - Series027.tif	0.032
	C1-control.lif - Image002.tif	0.258	C1-MAX_fengicina.lif - Series010.tif	0.019	C1-MAX_tasA2.lif - Series027.tif	0.032
	C1-control.lif - Image002.tif	0.266	C1-MAX_fengicina.lif - Series010.tif	0.019	C1-MAX_tasA2.lif - Series027.tif	0.032
	C1-MAX_control.lif - Series025.tif	0.269	C1-MAX_fengicina.lif - Series010.tif	0.019	C1-MAX_tasA2.lif - Series027.tif	0.032
	C1-MAX_control.lif - Series025.tif	0.275	C1-MAX_fengicina.lif - Series010.tif	0.019	C1-MAX_tasA2.lif - Series027.tif	0.032
	C1-control.lif - Image001.tif	0.277	C1-MAX_fengicina.lif - Series010.tif	0.019	C1-MAX_tasA2.lif - Series027.tif	0.032
	C1-control.lif - Image001.tif	0.277	C1-MAX_fengicina.lif - Series010.tif	0.019	C1-MAX_tasA2.lif - Series027.tif	0.032
	C1-control.lif - Image002.tif	0.278	C1-MAX_fengicina.lif - Series010.tif	0.019	C1-MAX_tasA2.lif - Series027.tif	0.032
	C1-MAX_control.lif - Series025.tif	0.282	C1-MAX_fengicina.lif - Series010.tif	0.019	C1-MAX_tasA2.lif - Series027.tif	0.032
	C1-MAX_control.lif - Series025.tif	0.282	C1-MAX_fengicina.lif - Series010.tif	0.019	C1-MAX_tasA2.lif - Series027.tif	0.032
	C1-control.lif - Image001.tif	0.283	C1-MAX_fengicina.lif - Series010.tif	0.019	C1-MAX_tasA2.lif - Series002.tif	0.032
	C1-control.lif - Image001.tif	0.283	C1-MAX_fengicina.lif - Series010.tif	0.019	C1-MAX_tasA2.lif - Series002.tif	0.032
	C1-control.lif - Image001.tif	0.29	C1-MAX_fengicina.lif - Series010.tif	0.019	C1-MAX_tasA2.lif - Series002.tif	0.032
	C1-MAX_control.lif - Series025.tif	0.294	C1-MAX_fengicina.lif - Series010.tif	0.019	C1-MAX_tasA2.lif - Series002.tif	0.032
	C1-MAX_control.lif - Series025.tif	0.294	C1-MAX_fengicina.lif - Series010.tif	0.019	C1-MAX_tasA2.lif - Series002.tif	0.032
	C1-control.lif - Image002.tif	0.294	C1-MAX_fengicina.lif - Series010.tif	0.019	C1-MAX_tasA2.lif - Series020.tif	0.032
	C1-control.lif - Image001.tif	0.296	C1-MAX_fengicina.lif - Series010.tif	0.019	C1-MAX_tasA2.lif - Series020.tif	0.032
	C1-control.lif - Image001.tif	0.302	C1-MAX_fengicina.lif - Series010.tif	0.019	C1-MAX_tasA2.lif - Series020.tif	0.032
	C1-control.lif - Image002.tif	0.306	C1-MAX_fengicina.lif - Series010.tif	0.019	C1-MAX_tasA2.lif - Series020.tif	0.032
	C1-control.lif - Image001.tif	0.309	C1-MAX_fengicina.lif - Series010.tif	0.019	C1-MAX_tasA2.lif - Series020.tif	0.032
	C1-control.lif - Image002.tif	0.31	C1-MAX_fengicina.lif - Series010.tif	0.019	C1-MAX_tasA2.lif - Series020.tif	0.032
	C1-control.lif - Image002.tif	0.314	C1-MAX_fengicina.lif - Series010.tif	0.019	C1-MAX_tasA2.lif - Series020.tif	0.032
	C1-control.lif - Image002.tif	0.318	C1-MAX_fengicina.lif - Series010.tif	0.019	C1-MAX_tasA2.lif - Series020.tif	0.032
	C1-control.lif - Image002.tif	0.322	C1-MAX_fengicina.lif - Series010.tif	0.019	C1-MAX_tasA2.lif - Series020.tif	0.032
	C1-control.lif - Image001.tif	0.322	C1-MAX_fengicina.lif - Series010.tif	0.019	C1-MAX_tasA2.lif - Series020.tif	0.032
	C1-control.lif - Image001.tif	0.322	C1-MAX_fengicina.lif - Series010.tif	0.019	C1-MAX_tasA2.lif - Series027.tif	0.039
	C1-control.lif - Image002.tif	0.326	C1-MAX_fengicina.lif - Series010.tif	0.019	C1-MAX_tasA2.lif - Series027.tif	0.039
	C1-control.lif - Image002.tif	0.33	C1-MAX_fengicina.lif - Series008.tif	0.025	C1-MAX_tasA2.lif - Series027.tif	0.039
	C1-control.lif - Image002.tif	0.339	C1-MAX_fengicina.lif - Series008.tif	0.025	C1-MAX_tasA2.lif - Series027.tif	0.039
	C1-control.lif - Image002.tif	0.355	C1-MAX_fengicina.lif - Series008.tif	0.025	C1-MAX_tasA2.lif - Series027.tif	0.039
	C1-MAX_control.lif - Series025.tif	0.358	C1-MAX_fengicina.lif - Series008.tif	0.025	C1-MAX_tasA2.lif - Series002.tif	0.039
	C1-control.lif - Image001.tif	0.36	C1-MAX_fengicina.lif - Series008.tif	0.025	C1-MAX_tasA2.lif - Series002.tif	0.039
	C1-MAX_control.lif - Series025.tif	0.371	C1-MAX_fengicina.lif - Series008.tif	0.025	C1-MAX_tasA2.lif - Series002.tif	0.039
	C1-control.lif - Image002.tif	0.371	C1-MAX_fengicina.lif - Series008.tif	0.025	C1-MAX_tasA2.lif - Series002.tif	0.039
	C1-control.lif - Image001.tif	0.373	C1-MAX_fengicina.lif - Series008.tif	0.025	C1-MAX_tasA2.lif - Series002.tif	0.039
	C1-control.lif - Image002.tif	0.375	C1-MAX_fengicina.lif - Series008.tif	0.025	C1-MAX_tasA2.lif - Series020.tif	0.039
	C1-control.lif - Image002.tif	0.375	C1-MAX_fengicina.lif - Series008.tif	0.025	C1-MAX_tasA2.lif - Series020.tif	0.039
	C1-control.lif - Image001.tif	0.38	C1-MAX_fengicina.lif - Series008.tif	0.025	C1-MAX_tasA2.lif - Series020.tif	0.039
	C1-MAX_control.lif - Series025.tif	0.39	C1-MAX_fengicina.lif - Series008.tif	0.025	C1-MAX_tasA2.lif - Series027.tif	0.045
	C1-control.lif - Image001.tif	0.393	C1-MAX_fengicina.lif - Series008.tif	0.025	C1-MAX_tasA2.lif - Series027.tif	0.045
	C1-control.lif - Image001.tif	0.393	C1-MAX_fengicina.lif - Series008.tif	0.025	C1-MAX_tasA2.lif - Series027.tif	0.045
	C1-control.lif - Image001.tif	0.399	C1-MAX_fengicina.lif - Series008.tif	0.025	C1-MAX_tasA2.lif - Series027.tif	0.045
	C1-control.lif - Image001.tif	0.405	C1-MAX_fengicina.lif - Series010.tif	0.025	C1-MAX_tasA2.lif - Series027.tif	0.045
	C1-control.lif - Image001.tif	0.418	C1-MAX_fengicina.lif - Series010.tif	0.025	C1-MAX_tasA2.lif - Series027.tif	0.045
	C1-control.lif - Image001.tif	0.425	C1-MAX_fengicina.lif - Series010.tif	0.025	C1-MAX_tasA2.lif - Series027.tif	0.045
	C1-MAX_control.lif - Series025.tif	0.429	C1-MAX_fengicina.lif - Series010.tif	0.025	C1-MAX_tasA2.lif - Series027.tif	0.045
	C1-MAX_control.lif - Series025.tif	0.454	C1-MAX_fengicina.lif - Series010.tif	0.025	C1-MAX_tasA2.lif - Series002.tif	0.045
	C1-control.lif - Image002.tif	0.455	C1-MAX_fengicina.lif - Series010.tif	0.025	C1-MAX_tasA2.lif - Series002.tif	0.045
	C1-control.lif - Image001.tif	0.457	C1-MAX_fengicina.lif - Series010.tif	0.025	C1-MAX_tasA2.lif - Series002.tif	0.045
	C1-MAX_control.lif - Series025.tif	0.461	C1-MAX_fengicina.lif - Series010.tif	0.025	C1-MAX_tasA2.lif - Series002.tif	0.045
	C1-control.lif - Image001.tif	0.463	C1-MAX_fengicina.lif - Series010.tif	0.025	C1-MAX_tasA2.lif - Series002.tif	0.045
	C1-control.lif - Image001.tif	0.463	C1-MAX_fengicina.lif - Series010.tif	0.025	C1-MAX_tasA2.lif - Series020.tif	0.045
	C1-control.lif - Image002.tif	0.476	C1-MAX_fengicina.lif - Series010.tif	0.025	C1-MAX_tasA2.lif - Series020.tif	0.045
	C1-control.lif - Image002.tif	0.476	C1-MAX_fengicina.lif - Series010.tif	0.025	C1-MAX_tasA2.lif - Series020.tif	0.045
	C1-control.lif - Image001.tif	0.476	C1-MAX_fengicina.lif - Series010.tif	0.025	C1-MAX_tasA2.lif - Series020.tif	0.045
	C1-control.lif - Image001.tif	0.476	C1-MAX_fengicina.lif - Series010.tif	0.025	C1-MAX_tasA2.lif - Series020.tif	0.045
	C1-control.lif - Image002.tif	0.48	C1-MAX_fengicina.lif - Series010.tif	0.025	C1-MAX_tasA2.lif - Series020.tif	0.045
	C1-control.lif - Image001.tif	0.483	C1-MAX_fengicina.lif - Series010.tif	0.025	C1-MAX_tasA2.lif - Series020.tif	0.051
	C1-control.lif - Image001.tif	0.483	C1-MAX_fengicina.lif - Series010.tif	0.025	C1-MAX_tasA2.lif - Series020.tif	0.051
	C1-MAX_control.lif - Series025.tif	0.486	C1-MAX_fengicina.lif - Series018.tif	0.026	C1-MAX_tasA2.lif - Series020.tif	0.051
	C1-MAX_control.lif - Series025.tif	0.493	C1-MAX_fengicina.lif - Series018.tif	0.026	C1-MAX_tasA2.lif - Series020.tif	0.051
	C1-MAX_control.lif - Series025.tif	0.499	C1-MAX_fengicina.lif - Series018.tif	0.026	C1-MAX_tasA2.lif - Series020.tif	0.051
	C1-MAX_control.lif - Series025.tif	0.499	C1-MAX_fengicina.lif - Series018.tif	0.026	C1-MAX_tasA2.lif - Series020.tif	0.051
	C1-control.lif - Image001.tif	0.502	C1-MAX_fengicina.lif - Series018.tif	0.026	C1-MAX_tasA2.lif - Series027.tif	0.052
	C1-control.lif - Image002.tif	0.504	C1-MAX_fengicina.lif - Series018.tif	0.026	C1-MAX_tasA2.lif - Series027.tif	0.052
	C1-control.lif - Image001.tif	0.508	C1-MAX_fengicina.lif - Series018.tif	0.026	C1-MAX_tasA2.lif - Series027.tif	0.052
	C1-control.lif - Image001.tif	0.515	C1-MAX_fengicina.lif - Series018.tif	0.026	C1-MAX_tasA2.lif - Series027.tif	0.052
	C1-control.lif - Image001.tif	0.515	C1-MAX_fengicina.lif - Series018.tif	0.026	C1-MAX_tasA2.lif - Series027.tif	0.052
	C1-control.lif - Image001.tif	0.521	C1-MAX_fengicina.lif - Series018.tif	0.026	C1-MAX_tasA2.lif - Series027.tif	0.052
	C1-control.lif - Image002.tif	0.524	C1-MAX_fengicina.lif - Series018.tif	0.026	C1-MAX_tasA2.lif - Series027.tif	0.052
	C1-MAX_control.lif - Series025.tif	0.525	C1-MAX_fengicina.lif - Series018.tif	0.026	C1-MAX_tasA2.lif - Series027.tif	0.052
	C1-MAX_control.lif - Series025.tif	0.525	C1-MAX_fengicina.lif - Series018.tif	0.026	C1-MAX_tasA2.lif - Series027.tif	0.052
	C1-MAX_control.lif - Series025.tif	0.531	C1-MAX_fengicina.lif - Series018.tif	0.026	C1-MAX_tasA2.lif - Series027.tif	0.052
	C1-control.lif - Image001.tif	0.547	C1-MAX_fengicina.lif - Series018.tif	0.026	C1-MAX_tasA2.lif - Series002.tif	0.052
	C1-control.lif - Image001.tif	0.553	C1-MAX_fengicina.lif - Series018.tif	0.026	C1-MAX_tasA2.lif - Series002.tif	0.052
	C1-control.lif - Image002.tif	0.56	C1-MAX_fengicina.lif - Series018.tif	0.026	C1-MAX_tasA2.lif - Series002.tif	0.052
	C1-control.lif - Image001.tif	0.56	C1-MAX_fengicina.lif - Series018.tif	0.026	C1-MAX_tasA2.lif - Series002.tif	0.052
	C1-MAX_control.lif - Series025.tif	0.563	C1-MAX_fengicina.lif - Series018.tif	0.026	C1-MAX_tasA2.lif - Series027.tif	0.058
	C1-control.lif - Image002.tif	0.564	C1-MAX_fengicina.lif - Series008.tif	0.031	C1-MAX_tasA2.lif - Series027.tif	0.058
	C1-control.lif - Image001.tif	0.566	C1-MAX_fengicina.lif - Series008.tif	0.031	C1-MAX_tasA2.lif - Series027.tif	0.058
	C1-control.lif - Image001.tif	0.566	C1-MAX_fengicina.lif - Series008.tif	0.031	C1-MAX_tasA2.lif - Series027.tif	0.058
	C1-MAX_control.lif - Series025.tif	0.57	C1-MAX_fengicina.lif - Series008.tif	0.031	C1-MAX_tasA2.lif - Series027.tif	0.058
	C1-control.lif - Image001.tif	0.573	C1-MAX_fengicina.lif - Series008.tif	0.031	C1-MAX_tasA2.lif - Series002.tif	0.058
	C1-control.lif - Image001.tif	0.586	C1-MAX_fengicina.lif - Series008.tif	0.031	C1-MAX_tasA2.lif - Series002.tif	0.058
	C1-MAX_control.lif - Series025.tif	0.589	C1-MAX_fengicina.lif - Series010.tif	0.031	C1-MAX_tasA2.lif - Series002.tif	0.058
	C1-control.lif - Image002.tif	0.592	C1-MAX_fengicina.lif - Series010.tif	0.031	C1-MAX_tasA2.lif - Series020.tif	0.058
	C1-control.lif - Image001.tif	0.598	C1-MAX_fengicina.lif - Series010.tif	0.031	C1-MAX_tasA2.lif - Series020.tif	0.058
	C1-control.lif - Image001.tif	0.598	C1-MAX_fengicina.lif - Series010.tif	0.031	C1-MAX_tasA2.lif - Series020.tif	0.058
	C1-MAX_control.lif - Series025.tif	0.621	C1-MAX_fengicina.lif - Series010.tif	0.031	C1-MAX_tasA2.lif - Series020.tif	0.058
	C1-control.lif - Image001.tif	0.624	C1-MAX_fengicina.lif - Series010.tif	0.031	C1-MAX_tasA2.lif - Series020.tif	0.058
	C1-control.lif - Image002.tif	0.625	C1-MAX_fengicina.lif - Series010.tif	0.031	C1-MAX_tasA2.lif - Series027.tif	0.064
	C1-control.lif - Image002.tif	0.637	C1-MAX_fengicina.lif - Series010.tif	0.031	C1-MAX_tasA2.lif - Series027.tif	0.064
	C1-control.lif - Image001.tif	0.643	C1-MAX_fengicina.lif - Series010.tif	0.031	C1-MAX_tasA2.lif - Series027.tif	0.064
	C1-control.lif - Image002.tif	0.661	C1-MAX_fengicina.lif - Series010.tif	0.031	C1-MAX_tasA2.lif - Series027.tif	0.064
	C1-control.lif - Image001.tif	0.669	C1-MAX_fengicina.lif - Series010.tif	0.031	C1-MAX_tasA2.lif - Series027.tif	0.064
	C1-control.lif - Image001.tif	0.676	C1-MAX_fengicina.lif - Series010.tif	0.031	C1-MAX_tasA2.lif - Series027.tif	0.064
	C1-MAX_control.lif - Series025.tif	0.678	C1-MAX_fengicina.lif - Series010.tif	0.031	C1-MAX_tasA2.lif - Series027.tif	0.064
	C1-MAX_control.lif - Series025.tif	0.697	C1-MAX_fengicina.lif - Series010.tif	0.031	C1-MAX_tasA2.lif - Series027.tif	0.064
	C1-control.lif - Image001.tif	0.701	C1-MAX_fengicina.lif - Series010.tif	0.031	C1-MAX_tasA2.lif - Series002.tif	0.064
	C1-MAX_control.lif - Series025.tif	0.704	C1-MAX_fengicina.lif - Series018.tif	0.032	C1-MAX_tasA2.lif - Series002.tif	0.064
	C1-control.lif - Image002.tif	0.709	C1-MAX_fengicina.lif - Series018.tif	0.032	C1-MAX_tasA2.lif - Series002.tif	0.064
	C1-control.lif - Image002.tif	0.717	C1-MAX_fengicina.lif - Series018.tif	0.032	C1-MAX_tasA2.lif - Series002.tif	0.064
	C1-MAX_control.lif - Series025.tif	0.723	C1-MAX_fengicina.lif - Series018.tif	0.032	C1-MAX_tasA2.lif - Series002.tif	0.064
	C1-control.lif - Image001.tif	0.727	C1-MAX_fengicina.lif - Series018.tif	0.032	C1-MAX_tasA2.lif - Series020.tif	0.064
	C1-control.lif - Image001.tif	0.727	C1-MAX_fengicina.lif - Series018.tif	0.032	C1-MAX_tasA2.lif - Series020.tif	0.064
	C1-control.lif - Image001.tif	0.727	C1-MAX_fengicina.lif - Series018.tif	0.032	C1-MAX_tasA2.lif - Series020.tif	0.064
	C1-control.lif - Image001.tif	0.74	C1-MAX_fengicina.lif - Series018.tif	0.032	C1-MAX_tasA2.lif - Series020.tif	0.064
	C1-control.lif - Image002.tif	0.762	C1-MAX_fengicina.lif - Series018.tif	0.032	C1-MAX_tasA2.lif - Series020.tif	0.064
	C1-control.lif - Image001.tif	0.766	C1-MAX_fengicina.lif - Series018.tif	0.032	C1-MAX_tasA2.lif - Series020.tif	0.064
	C1-control.lif - Image001.tif	0.766	C1-MAX_fengicina.lif - Series018.tif	0.032	C1-MAX_tasA2.lif - Series020.tif	0.064
	C1-control.lif - Image001.tif	0.779	C1-MAX_fengicina.lif - Series018.tif	0.032	C1-MAX_tasA2.lif - Series027.tif	0.071
	C1-control.lif - Image001.tif	0.779	C1-MAX_fengicina.lif - Series018.tif	0.032	C1-MAX_tasA2.lif - Series027.tif	0.071
	C1-control.lif - Image001.tif	0.791	C1-MAX_fengicina.lif - Series018.tif	0.032	C1-MAX_tasA2.lif - Series027.tif	0.071
	C1-control.lif - Image002.tif	0.794	C1-MAX_fengicina.lif - Series018.tif	0.032	C1-MAX_tasA2.lif - Series027.tif	0.071
	C1-control.lif - Image001.tif	0.804	C1-MAX_fengicina.lif - Series018.tif	0.032	C1-MAX_tasA2.lif - Series027.tif	0.071
	C1-control.lif - Image002.tif	0.806	C1-MAX_fengicina.lif - Series018.tif	0.032	C1-MAX_tasA2.lif - Series027.tif	0.071
	C1-control.lif - Image002.tif	0.81	C1-MAX_fengicina.lif - Series018.tif	0.032	C1-MAX_tasA2.lif - Series027.tif	0.071
	C1-control.lif - Image001.tif	0.824	C1-MAX_fengicina.lif - Series018.tif	0.032	C1-MAX_tasA2.lif - Series027.tif	0.071
	C1-control.lif - Image001.tif	0.83	C1-MAX_fengicina.lif - Series008.tif	0.037	C1-MAX_tasA2.lif - Series002.tif	0.071
	C1-MAX_control.lif - Series025.tif	0.845	C1-MAX_fengicina.lif - Series008.tif	0.037	C1-MAX_tasA2.lif - Series002.tif	0.071
	C1-MAX_control.lif - Series025.tif	0.851	C1-MAX_fengicina.lif - Series008.tif	0.037	C1-MAX_tasA2.lif - Series002.tif	0.071
	C1-MAX_control.lif - Series025.tif	0.851	C1-MAX_fengicina.lif - Series008.tif	0.037	C1-MAX_tasA2.lif - Series002.tif	0.071
	C1-control.lif - Image001.tif	0.856	C1-MAX_fengicina.lif - Series008.tif	0.037	C1-MAX_tasA2.lif - Series002.tif	0.071
	C1-control.lif - Image001.tif	0.862	C1-MAX_fengicina.lif - Series008.tif	0.037	C1-MAX_tasA2.lif - Series002.tif	0.071
	C1-control.lif - Image001.tif	0.869	C1-MAX_fengicina.lif - Series008.tif	0.037	C1-MAX_tasA2.lif - Series020.tif	0.071
	C1-control.lif - Image001.tif	0.869	C1-MAX_fengicina.lif - Series008.tif	0.037	C1-MAX_tasA2.lif - Series020.tif	0.071
	C1-control.lif - Image001.tif	0.882	C1-MAX_fengicina.lif - Series008.tif	0.037	C1-MAX_tasA2.lif - Series020.tif	0.071
	C1-control.lif - Image002.tif	0.963	C1-MAX_fengicina.lif - Series008.tif	0.037	C1-MAX_tasA2.lif - Series020.tif	0.071
	C1-control.lif - Image002.tif	0.967	C1-MAX_fengicina.lif - Series008.tif	0.037	C1-MAX_tasA2.lif - Series020.tif	0.071
	C1-MAX_control.lif - Series025.tif	0.992	C1-MAX_fengicina.lif - Series008.tif	0.037	C1-MAX_tasA2.lif - Series020.tif	0.071
	C1-control.lif - Image001.tif	0.997	C1-MAX_fengicina.lif - Series008.tif	0.037	C1-MAX_tasA2.lif - Series027.tif	0.077
	C1-control.lif - Image001.tif	1.004	C1-MAX_fengicina.lif - Series008.tif	0.037	C1-MAX_tasA2.lif - Series027.tif	0.077
	C1-control.lif - Image002.tif	1.08	C1-MAX_fengicina.lif - Series010.tif	0.037	C1-MAX_tasA2.lif - Series027.tif	0.077
	C1-MAX_control.lif - Series025.tif	1.094	C1-MAX_fengicina.lif - Series010.tif	0.037	C1-MAX_tasA2.lif - Series027.tif	0.077
	C1-control.lif - Image001.tif	1.1	C1-MAX_fengicina.lif - Series010.tif	0.037	C1-MAX_tasA2.lif - Series002.tif	0.077
	C1-control.lif - Image001.tif	1.132	C1-MAX_fengicina.lif - Series010.tif	0.037	C1-MAX_tasA2.lif - Series002.tif	0.077
	C1-MAX_control.lif - Series025.tif	1.171	C1-MAX_fengicina.lif - Series010.tif	0.037	C1-MAX_tasA2.lif - Series020.tif	0.083
	C1-control.lif - Image002.tif	1.173	C1-MAX_fengicina.lif - Series010.tif	0.037	C1-MAX_tasA2.lif - Series020.tif	0.083
	C1-MAX_control.lif - Series025.tif	1.177	C1-MAX_fengicina.lif - Series010.tif	0.037	C1-MAX_tasA2.lif - Series020.tif	0.083
	C1-control.lif - Image002.tif	1.302	C1-MAX_fengicina.lif - Series010.tif	0.037	C1-MAX_tasA2.lif - Series020.tif	0.083
	C1-control.lif - Image001.tif	1.409	C1-MAX_fengicina.lif - Series010.tif	0.037	C1-MAX_tasA2.lif - Series020.tif	0.083
	C1-control.lif - Image001.tif	1.454	C1-MAX_fengicina.lif - Series010.tif	0.037	C1-MAX_tasA2.lif - Series020.tif	0.083
	C1-control.lif - Image002.tif	1.491	C1-MAX_fengicina.lif - Series010.tif	0.037	C1-MAX_tasA2.lif - Series027.tif	0.084
	C1-control.lif - Image001.tif	1.499	C1-MAX_fengicina.lif - Series010.tif	0.037	C1-MAX_tasA2.lif - Series027.tif	0.084
	C1-MAX_control.lif - Series025.tif	1.51	C1-MAX_fengicina.lif - Series010.tif	0.037	C1-MAX_tasA2.lif - Series027.tif	0.084
	C1-MAX_control.lif - Series025.tif	1.542	C1-MAX_fengicina.lif - Series010.tif	0.037	C1-MAX_tasA2.lif - Series027.tif	0.084
	C1-control.lif - Image002.tif	1.548	C1-MAX_fengicina.lif - Series010.tif	0.037	C1-MAX_tasA2.lif - Series027.tif	0.084
	C1-control.lif - Image001.tif	1.557	C1-MAX_fengicina.lif - Series010.tif	0.037	C1-MAX_tasA2.lif - Series027.tif	0.084
	C1-MAX_control.lif - Series025.tif	1.593	C1-MAX_fengicina.lif - Series010.tif	0.037	C1-MAX_tasA2.lif - Series002.tif	0.084
	C1-control.lif - Image001.tif	1.634	C1-MAX_fengicina.lif - Series010.tif	0.037	C1-MAX_tasA2.lif - Series002.tif	0.084
	C1-control.lif - Image002.tif	1.693	C1-MAX_fengicina.lif - Series018.tif	0.039	C1-MAX_tasA2.lif - Series002.tif	0.084
	C1-control.lif - Image001.tif	1.699	C1-MAX_fengicina.lif - Series018.tif	0.039	C1-MAX_tasA2.lif - Series002.tif	0.084
	C1-MAX_control.lif - Series025.tif	1.715	C1-MAX_fengicina.lif - Series018.tif	0.039	C1-MAX_tasA2.lif - Series027.tif	0.09
	C1-MAX_control.lif - Series025.tif	1.728	C1-MAX_fengicina.lif - Series018.tif	0.039	C1-MAX_tasA2.lif - Series027.tif	0.09
	C1-control.lif - Image002.tif	1.773	C1-MAX_fengicina.lif - Series018.tif	0.039	C1-MAX_tasA2.lif - Series027.tif	0.09
	C1-MAX_control.lif - Series025.tif	1.837	C1-MAX_fengicina.lif - Series018.tif	0.039	C1-MAX_tasA2.lif - Series027.tif	0.09
	C1-control.lif - Image002.tif	1.85	C1-MAX_fengicina.lif - Series018.tif	0.039	C1-MAX_tasA2.lif - Series027.tif	0.09
	C1-control.lif - Image001.tif	1.898	C1-MAX_fengicina.lif - Series018.tif	0.039	C1-MAX_tasA2.lif - Series027.tif	0.09
	C1-control.lif - Image001.tif	1.963	C1-MAX_fengicina.lif - Series018.tif	0.039	C1-MAX_tasA2.lif - Series002.tif	0.09
	C1-MAX_control.lif - Series025.tif	2.022	C1-MAX_fengicina.lif - Series018.tif	0.039	C1-MAX_tasA2.lif - Series020.tif	0.09
	C1-MAX_control.lif - Series025.tif	2.169	C1-MAX_fengicina.lif - Series018.tif	0.039	C1-MAX_tasA2.lif - Series020.tif	0.09
	C1-control.lif - Image002.tif	2.43	C1-MAX_fengicina.lif - Series018.tif	0.039	C1-MAX_tasA2.lif - Series020.tif	0.09
	C1-control.lif - Image001.tif	2.445	C1-MAX_fengicina.lif - Series018.tif	0.039	C1-MAX_tasA2.lif - Series020.tif	0.09
	C1-control.lif - Image001.tif	2.548	C1-MAX_fengicina.lif - Series018.tif	0.039	C1-MAX_tasA2.lif - Series020.tif	0.096
	C1-MAX_control.lif - Series025.tif	2.585	C1-MAX_fengicina.lif - Series018.tif	0.039	C1-MAX_tasA2.lif - Series020.tif	0.096
	C1-control.lif - Image001.tif	2.709	C1-MAX_fengicina.lif - Series018.tif	0.039	C1-MAX_tasA2.lif - Series020.tif	0.096
	C1-control.lif - Image002.tif	2.857	C1-MAX_fengicina.lif - Series018.tif	0.039	C1-MAX_tasA2.lif - Series020.tif	0.096
	C1-control.lif - Image001.tif	3.063	C1-MAX_fengicina.lif - Series018.tif	0.039	C1-MAX_tasA2.lif - Series020.tif	0.096
	C1-MAX_control.lif - Series025.tif	3.519	C1-MAX_fengicina.lif - Series008.tif	0.043	C1-MAX_tasA2.lif - Series020.tif	0.096
	C1-control.lif - Image001.tif	3.52	C1-MAX_fengicina.lif - Series008.tif	0.043	C1-MAX_tasA2.lif - Series027.tif	0.097
	C1-control.lif - Image001.tif	3.751	C1-MAX_fengicina.lif - Series008.tif	0.043	C1-MAX_tasA2.lif - Series027.tif	0.097
	C1-control.lif - Image002.tif	3.784	C1-MAX_fengicina.lif - Series008.tif	0.043	C1-MAX_tasA2.lif - Series027.tif	0.097
	C1-control.lif - Image001.tif	14.24	C1-MAX_fengicina.lif - Series008.tif	0.043	C1-MAX_tasA2.lif - Series027.tif	0.097
			C1-MAX_fengicina.lif - Series008.tif	0.043	C1-MAX_tasA2.lif - Series027.tif	0.097
			C1-MAX_fengicina.lif - Series008.tif	0.043	C1-MAX_tasA2.lif - Series027.tif	0.097
			C1-MAX_fengicina.lif - Series008.tif	0.043	C1-MAX_tasA2.lif - Series002.tif	0.097
			C1-MAX_fengicina.lif - Series008.tif	0.043	C1-MAX_tasA2.lif - Series002.tif	0.097
			C1-MAX_fengicina.lif - Series008.tif	0.043	C1-MAX_tasA2.lif - Series002.tif	0.097
			C1-MAX_fengicina.lif - Series010.tif	0.043	C1-MAX_tasA2.lif - Series027.tif	0.103
			C1-MAX_fengicina.lif - Series010.tif	0.043	C1-MAX_tasA2.lif - Series027.tif	0.103
			C1-MAX_fengicina.lif - Series010.tif	0.043	C1-MAX_tasA2.lif - Series027.tif	0.103
			C1-MAX_fengicina.lif - Series010.tif	0.043	C1-MAX_tasA2.lif - Series027.tif	0.103
			C1-MAX_fengicina.lif - Series010.tif	0.043	C1-MAX_tasA2.lif - Series027.tif	0.103
			C1-MAX_fengicina.lif - Series010.tif	0.043	C1-MAX_tasA2.lif - Series027.tif	0.103
			C1-MAX_fengicina.lif - Series010.tif	0.043	C1-MAX_tasA2.lif - Series002.tif	0.103
			C1-MAX_fengicina.lif - Series010.tif	0.043	C1-MAX_tasA2.lif - Series002.tif	0.103
			C1-MAX_fengicina.lif - Series010.tif	0.043	C1-MAX_tasA2.lif - Series002.tif	0.103
			C1-MAX_fengicina.lif - Series010.tif	0.043	C1-MAX_tasA2.lif - Series020.tif	0.103
			C1-MAX_fengicina.lif - Series010.tif	0.043	C1-MAX_tasA2.lif - Series020.tif	0.103
			C1-MAX_fengicina.lif - Series010.tif	0.043	C1-MAX_tasA2.lif - Series020.tif	0.103
			C1-MAX_fengicina.lif - Series010.tif	0.043	C1-MAX_tasA2.lif - Series020.tif	0.103
			C1-MAX_fengicina.lif - Series010.tif	0.043	C1-MAX_tasA2.lif - Series027.tif	0.109
			C1-MAX_fengicina.lif - Series018.tif	0.045	C1-MAX_tasA2.lif - Series027.tif	0.109
			C1-MAX_fengicina.lif - Series018.tif	0.045	C1-MAX_tasA2.lif - Series002.tif	0.109
			C1-MAX_fengicina.lif - Series018.tif	0.045	C1-MAX_tasA2.lif - Series002.tif	0.109
			C1-MAX_fengicina.lif - Series018.tif	0.045	C1-MAX_tasA2.lif - Series002.tif	0.109
			C1-MAX_fengicina.lif - Series018.tif	0.045	C1-MAX_tasA2.lif - Series020.tif	0.109
			C1-MAX_fengicina.lif - Series018.tif	0.045	C1-MAX_tasA2.lif - Series020.tif	0.109
			C1-MAX_fengicina.lif - Series018.tif	0.045	C1-MAX_tasA2.lif - Series020.tif	0.109
			C1-MAX_fengicina.lif - Series018.tif	0.045	C1-MAX_tasA2.lif - Series020.tif	0.109
			C1-MAX_fengicina.lif - Series018.tif	0.045	C1-MAX_tasA2.lif - Series027.tif	0.116
			C1-MAX_fengicina.lif - Series018.tif	0.045	C1-MAX_tasA2.lif - Series027.tif	0.116
			C1-MAX_fengicina.lif - Series018.tif	0.045	C1-MAX_tasA2.lif - Series002.tif	0.116
			C1-MAX_fengicina.lif - Series008.tif	0.05	C1-MAX_tasA2.lif - Series020.tif	0.116
			C1-MAX_fengicina.lif - Series008.tif	0.05	C1-MAX_tasA2.lif - Series020.tif	0.116
			C1-MAX_fengicina.lif - Series008.tif	0.05	C1-MAX_tasA2.lif - Series020.tif	0.116
			C1-MAX_fengicina.lif - Series008.tif	0.05	C1-MAX_tasA2.lif - Series020.tif	0.116
			C1-MAX_fengicina.lif - Series008.tif	0.05	C1-MAX_tasA2.lif - Series020.tif	0.116
			C1-MAX_fengicina.lif - Series008.tif	0.05	C1-MAX_tasA2.lif - Series020.tif	0.116
			C1-MAX_fengicina.lif - Series008.tif	0.05	C1-MAX_tasA2.lif - Series020.tif	0.116
			C1-MAX_fengicina.lif - Series008.tif	0.05	C1-MAX_tasA2.lif - Series020.tif	0.116
			C1-MAX_fengicina.lif - Series008.tif	0.05	C1-MAX_tasA2.lif - Series020.tif	0.116
			C1-MAX_fengicina.lif - Series008.tif	0.05	C1-MAX_tasA2.lif - Series020.tif	0.116
			C1-MAX_fengicina.lif - Series008.tif	0.05	C1-MAX_tasA2.lif - Series020.tif	0.116
			C1-MAX_fengicina.lif - Series010.tif	0.05	C1-MAX_tasA2.lif - Series027.tif	0.122
			C1-MAX_fengicina.lif - Series010.tif	0.05	C1-MAX_tasA2.lif - Series027.tif	0.122
			C1-MAX_fengicina.lif - Series010.tif	0.05	C1-MAX_tasA2.lif - Series002.tif	0.122
			C1-MAX_fengicina.lif - Series010.tif	0.05	C1-MAX_tasA2.lif - Series002.tif	0.122
			C1-MAX_fengicina.lif - Series010.tif	0.05	C1-MAX_tasA2.lif - Series020.tif	0.122
			C1-MAX_fengicina.lif - Series010.tif	0.05	C1-MAX_tasA2.lif - Series020.tif	0.122
			C1-MAX_fengicina.lif - Series010.tif	0.05	C1-MAX_tasA2.lif - Series020.tif	0.128
			C1-MAX_fengicina.lif - Series010.tif	0.05	C1-MAX_tasA2.lif - Series020.tif	0.128
			C1-MAX_fengicina.lif - Series010.tif	0.05	C1-MAX_tasA2.lif - Series020.tif	0.128
			C1-MAX_fengicina.lif - Series010.tif	0.05	C1-MAX_tasA2.lif - Series020.tif	0.128
			C1-MAX_fengicina.lif - Series010.tif	0.05	C1-MAX_tasA2.lif - Series020.tif	0.128
			C1-MAX_fengicina.lif - Series010.tif	0.05	C1-MAX_tasA2.lif - Series027.tif	0.129
			C1-MAX_fengicina.lif - Series010.tif	0.05	C1-MAX_tasA2.lif - Series027.tif	0.129
			C1-MAX_fengicina.lif - Series010.tif	0.05	C1-MAX_tasA2.lif - Series027.tif	0.129
			C1-MAX_fengicina.lif - Series010.tif	0.05	C1-MAX_tasA2.lif - Series027.tif	0.129
			C1-MAX_fengicina.lif - Series010.tif	0.05	C1-MAX_tasA2.lif - Series002.tif	0.129
			C1-MAX_fengicina.lif - Series018.tif	0.051	C1-MAX_tasA2.lif - Series027.tif	0.135
			C1-MAX_fengicina.lif - Series018.tif	0.051	C1-MAX_tasA2.lif - Series027.tif	0.135
			C1-MAX_fengicina.lif - Series018.tif	0.051	C1-MAX_tasA2.lif - Series027.tif	0.135
			C1-MAX_fengicina.lif - Series018.tif	0.051	C1-MAX_tasA2.lif - Series002.tif	0.135
			C1-MAX_fengicina.lif - Series018.tif	0.051	C1-MAX_tasA2.lif - Series020.tif	0.135
			C1-MAX_fengicina.lif - Series018.tif	0.051	C1-MAX_tasA2.lif - Series020.tif	0.135
			C1-MAX_fengicina.lif - Series018.tif	0.051	C1-MAX_tasA2.lif - Series020.tif	0.135
			C1-MAX_fengicina.lif - Series018.tif	0.051	C1-MAX_tasA2.lif - Series020.tif	0.135
			C1-MAX_fengicina.lif - Series018.tif	0.051	C1-MAX_tasA2.lif - Series020.tif	0.141
			C1-MAX_fengicina.lif - Series018.tif	0.051	C1-MAX_tasA2.lif - Series020.tif	0.141
			C1-MAX_fengicina.lif - Series008.tif	0.056	C1-MAX_tasA2.lif - Series020.tif	0.141
			C1-MAX_fengicina.lif - Series008.tif	0.056	C1-MAX_tasA2.lif - Series020.tif	0.141
			C1-MAX_fengicina.lif - Series008.tif	0.056	C1-MAX_tasA2.lif - Series027.tif	0.142
			C1-MAX_fengicina.lif - Series010.tif	0.056	C1-MAX_tasA2.lif - Series027.tif	0.142
			C1-MAX_fengicina.lif - Series010.tif	0.056	C1-MAX_tasA2.lif - Series027.tif	0.142
			C1-MAX_fengicina.lif - Series010.tif	0.056	C1-MAX_tasA2.lif - Series002.tif	0.142
			C1-MAX_fengicina.lif - Series010.tif	0.056	C1-MAX_tasA2.lif - Series027.tif	0.148
			C1-MAX_fengicina.lif - Series010.tif	0.056	C1-MAX_tasA2.lif - Series027.tif	0.148
			C1-MAX_fengicina.lif - Series010.tif	0.056	C1-MAX_tasA2.lif - Series027.tif	0.148
			C1-MAX_fengicina.lif - Series010.tif	0.056	C1-MAX_tasA2.lif - Series027.tif	0.148
			C1-MAX_fengicina.lif - Series010.tif	0.056	C1-MAX_tasA2.lif - Series002.tif	0.148
			C1-MAX_fengicina.lif - Series018.tif	0.058	C1-MAX_tasA2.lif - Series020.tif	0.148
			C1-MAX_fengicina.lif - Series018.tif	0.058	C1-MAX_tasA2.lif - Series020.tif	0.148
			C1-MAX_fengicina.lif - Series018.tif	0.058	C1-MAX_tasA2.lif - Series020.tif	0.148
			C1-MAX_fengicina.lif - Series018.tif	0.058	C1-MAX_tasA2.lif - Series020.tif	0.148
			C1-MAX_fengicina.lif - Series018.tif	0.058	C1-MAX_tasA2.lif - Series020.tif	0.148
			C1-MAX_fengicina.lif - Series018.tif	0.058	C1-MAX_tasA2.lif - Series020.tif	0.148
			C1-MAX_fengicina.lif - Series018.tif	0.058	C1-MAX_tasA2.lif - Series020.tif	0.154
			C1-MAX_fengicina.lif - Series018.tif	0.058	C1-MAX_tasA2.lif - Series020.tif	0.154
			C1-MAX_fengicina.lif - Series018.tif	0.058	C1-MAX_tasA2.lif - Series020.tif	0.154
			C1-MAX_fengicina.lif - Series018.tif	0.058	C1-MAX_tasA2.lif - Series020.tif	0.154
			C1-MAX_fengicina.lif - Series018.tif	0.058	C1-MAX_tasA2.lif - Series020.tif	0.154
			C1-MAX_fengicina.lif - Series008.tif	0.062	C1-MAX_tasA2.lif - Series027.tif	0.155
			C1-MAX_fengicina.lif - Series008.tif	0.062	C1-MAX_tasA2.lif - Series027.tif	0.155
			C1-MAX_fengicina.lif - Series008.tif	0.062	C1-MAX_tasA2.lif - Series027.tif	0.155
			C1-MAX_fengicina.lif - Series008.tif	0.062	C1-MAX_tasA2.lif - Series027.tif	0.155
			C1-MAX_fengicina.lif - Series008.tif	0.062	C1-MAX_tasA2.lif - Series027.tif	0.161
			C1-MAX_fengicina.lif - Series008.tif	0.062	C1-MAX_tasA2.lif - Series002.tif	0.167
			C1-MAX_fengicina.lif - Series010.tif	0.062	C1-MAX_tasA2.lif - Series020.tif	0.167
			C1-MAX_fengicina.lif - Series010.tif	0.062	C1-MAX_tasA2.lif - Series020.tif	0.167
			C1-MAX_fengicina.lif - Series010.tif	0.062	C1-MAX_tasA2.lif - Series020.tif	0.167
			C1-MAX_fengicina.lif - Series010.tif	0.062	C1-MAX_tasA2.lif - Series020.tif	0.173
			C1-MAX_fengicina.lif - Series010.tif	0.062	C1-MAX_tasA2.lif - Series020.tif	0.173
			C1-MAX_fengicina.lif - Series010.tif	0.062	C1-MAX_tasA2.lif - Series020.tif	0.173
			C1-MAX_fengicina.lif - Series010.tif	0.062	C1-MAX_tasA2.lif - Series020.tif	0.173
			C1-MAX_fengicina.lif - Series018.tif	0.064	C1-MAX_tasA2.lif - Series020.tif	0.173
			C1-MAX_fengicina.lif - Series018.tif	0.064	C1-MAX_tasA2.lif - Series027.tif	0.174
			C1-MAX_fengicina.lif - Series018.tif	0.064	C1-MAX_tasA2.lif - Series002.tif	0.174
			C1-MAX_fengicina.lif - Series018.tif	0.064	C1-MAX_tasA2.lif - Series027.tif	0.18
			C1-MAX_fengicina.lif - Series018.tif	0.064	C1-MAX_tasA2.lif - Series027.tif	0.18
			C1-MAX_fengicina.lif - Series018.tif	0.064	C1-MAX_tasA2.lif - Series027.tif	0.18
			C1-MAX_fengicina.lif - Series018.tif	0.064	C1-MAX_tasA2.lif - Series002.tif	0.18
			C1-MAX_fengicina.lif - Series018.tif	0.064	C1-MAX_tasA2.lif - Series002.tif	0.18
			C1-MAX_fengicina.lif - Series018.tif	0.064	C1-MAX_tasA2.lif - Series020.tif	0.18
			C1-MAX_fengicina.lif - Series018.tif	0.064	C1-MAX_tasA2.lif - Series020.tif	0.18
			C1-MAX_fengicina.lif - Series018.tif	0.064	C1-MAX_tasA2.lif - Series020.tif	0.186
			C1-MAX_fengicina.lif - Series018.tif	0.064	C1-MAX_tasA2.lif - Series027.tif	0.187
			C1-MAX_fengicina.lif - Series018.tif	0.064	C1-MAX_tasA2.lif - Series027.tif	0.187
			C1-MAX_fengicina.lif - Series018.tif	0.064	C1-MAX_tasA2.lif - Series027.tif	0.193
			C1-MAX_fengicina.lif - Series018.tif	0.064	C1-MAX_tasA2.lif - Series002.tif	0.193
			C1-MAX_fengicina.lif - Series018.tif	0.064	C1-MAX_tasA2.lif - Series002.tif	0.193
			C1-MAX_fengicina.lif - Series018.tif	0.064	C1-MAX_tasA2.lif - Series020.tif	0.193
			C1-MAX_fengicina.lif - Series018.tif	0.064	C1-MAX_tasA2.lif - Series020.tif	0.193
			C1-MAX_fengicina.lif - Series008.tif	0.068	C1-MAX_tasA2.lif - Series020.tif	0.199
			C1-MAX_fengicina.lif - Series008.tif	0.068	C1-MAX_tasA2.lif - Series027.tif	0.2
			C1-MAX_fengicina.lif - Series008.tif	0.068	C1-MAX_tasA2.lif - Series027.tif	0.2
			C1-MAX_fengicina.lif - Series008.tif	0.068	C1-MAX_tasA2.lif - Series002.tif	0.2
			C1-MAX_fengicina.lif - Series008.tif	0.068	C1-MAX_tasA2.lif - Series027.tif	0.206
			C1-MAX_fengicina.lif - Series008.tif	0.068	C1-MAX_tasA2.lif - Series027.tif	0.206
			C1-MAX_fengicina.lif - Series008.tif	0.068	C1-MAX_tasA2.lif - Series027.tif	0.206
			C1-MAX_fengicina.lif - Series010.tif	0.068	C1-MAX_tasA2.lif - Series002.tif	0.206
			C1-MAX_fengicina.lif - Series010.tif	0.068	C1-MAX_tasA2.lif - Series020.tif	0.212
			C1-MAX_fengicina.lif - Series010.tif	0.068	C1-MAX_tasA2.lif - Series020.tif	0.218
			C1-MAX_fengicina.lif - Series010.tif	0.068	C1-MAX_tasA2.lif - Series027.tif	0.219
			C1-MAX_fengicina.lif - Series010.tif	0.068	C1-MAX_tasA2.lif - Series002.tif	0.219
			C1-MAX_fengicina.lif - Series010.tif	0.068	C1-MAX_tasA2.lif - Series002.tif	0.219
			C1-MAX_fengicina.lif - Series010.tif	0.068	C1-MAX_tasA2.lif - Series002.tif	0.219
			C1-MAX_fengicina.lif - Series010.tif	0.068	C1-MAX_tasA2.lif - Series027.tif	0.225
			C1-MAX_fengicina.lif - Series010.tif	0.068	C1-MAX_tasA2.lif - Series027.tif	0.225
			C1-MAX_fengicina.lif - Series010.tif	0.068	C1-MAX_tasA2.lif - Series027.tif	0.225
			C1-MAX_fengicina.lif - Series010.tif	0.068	C1-MAX_tasA2.lif - Series020.tif	0.225
			C1-MAX_fengicina.lif - Series018.tif	0.071	C1-MAX_tasA2.lif - Series020.tif	0.225
			C1-MAX_fengicina.lif - Series018.tif	0.071	C1-MAX_tasA2.lif - Series020.tif	0.231
			C1-MAX_fengicina.lif - Series018.tif	0.071	C1-MAX_tasA2.lif - Series020.tif	0.231
			C1-MAX_fengicina.lif - Series018.tif	0.071	C1-MAX_tasA2.lif - Series020.tif	0.231
			C1-MAX_fengicina.lif - Series018.tif	0.071	C1-MAX_tasA2.lif - Series027.tif	0.232
			C1-MAX_fengicina.lif - Series018.tif	0.071	C1-MAX_tasA2.lif - Series027.tif	0.238
			C1-MAX_fengicina.lif - Series018.tif	0.071	C1-MAX_tasA2.lif - Series027.tif	0.238
			C1-MAX_fengicina.lif - Series008.tif	0.075	C1-MAX_tasA2.lif - Series027.tif	0.238
			C1-MAX_fengicina.lif - Series008.tif	0.075	C1-MAX_tasA2.lif - Series002.tif	0.238
			C1-MAX_fengicina.lif - Series008.tif	0.075	C1-MAX_tasA2.lif - Series002.tif	0.238
			C1-MAX_fengicina.lif - Series008.tif	0.075	C1-MAX_tasA2.lif - Series020.tif	0.238
			C1-MAX_fengicina.lif - Series008.tif	0.075	C1-MAX_tasA2.lif - Series020.tif	0.238
			C1-MAX_fengicina.lif - Series008.tif	0.075	C1-MAX_tasA2.lif - Series020.tif	0.244
			C1-MAX_fengicina.lif - Series008.tif	0.075	C1-MAX_tasA2.lif - Series020.tif	0.244
			C1-MAX_fengicina.lif - Series008.tif	0.075	C1-MAX_tasA2.lif - Series020.tif	0.244
			C1-MAX_fengicina.lif - Series008.tif	0.075	C1-MAX_tasA2.lif - Series020.tif	0.244
			C1-MAX_fengicina.lif - Series010.tif	0.075	C1-MAX_tasA2.lif - Series027.tif	0.245
			C1-MAX_fengicina.lif - Series010.tif	0.075	C1-MAX_tasA2.lif - Series027.tif	0.245
			C1-MAX_fengicina.lif - Series010.tif	0.075	C1-MAX_tasA2.lif - Series020.tif	0.25
			C1-MAX_fengicina.lif - Series010.tif	0.075	C1-MAX_tasA2.lif - Series020.tif	0.25
			C1-MAX_fengicina.lif - Series010.tif	0.075	C1-MAX_tasA2.lif - Series002.tif	0.251
			C1-MAX_fengicina.lif - Series010.tif	0.075	C1-MAX_tasA2.lif - Series020.tif	0.257
			C1-MAX_fengicina.lif - Series010.tif	0.075	C1-MAX_tasA2.lif - Series002.tif	0.258
			C1-MAX_fengicina.lif - Series010.tif	0.075	C1-MAX_tasA2.lif - Series020.tif	0.263
			C1-MAX_fengicina.lif - Series010.tif	0.075	C1-MAX_tasA2.lif - Series027.tif	0.27
			C1-MAX_fengicina.lif - Series010.tif	0.075	C1-MAX_tasA2.lif - Series027.tif	0.27
			C1-MAX_fengicina.lif - Series010.tif	0.075	C1-MAX_tasA2.lif - Series027.tif	0.27
			C1-MAX_fengicina.lif - Series010.tif	0.075	C1-MAX_tasA2.lif - Series002.tif	0.27
			C1-MAX_fengicina.lif - Series018.tif	0.077	C1-MAX_tasA2.lif - Series002.tif	0.27
			C1-MAX_fengicina.lif - Series018.tif	0.077	C1-MAX_tasA2.lif - Series020.tif	0.27
			C1-MAX_fengicina.lif - Series018.tif	0.077	C1-MAX_tasA2.lif - Series020.tif	0.27
			C1-MAX_fengicina.lif - Series018.tif	0.077	C1-MAX_tasA2.lif - Series020.tif	0.276
			C1-MAX_fengicina.lif - Series018.tif	0.077	C1-MAX_tasA2.lif - Series020.tif	0.276
			C1-MAX_fengicina.lif - Series018.tif	0.077	C1-MAX_tasA2.lif - Series027.tif	0.277
			C1-MAX_fengicina.lif - Series008.tif	0.081	C1-MAX_tasA2.lif - Series027.tif	0.277
			C1-MAX_fengicina.lif - Series008.tif	0.081	C1-MAX_tasA2.lif - Series002.tif	0.277
			C1-MAX_fengicina.lif - Series008.tif	0.081	C1-MAX_tasA2.lif - Series020.tif	0.282
			C1-MAX_fengicina.lif - Series008.tif	0.081	C1-MAX_tasA2.lif - Series020.tif	0.282
			C1-MAX_fengicina.lif - Series008.tif	0.081	C1-MAX_tasA2.lif - Series027.tif	0.29
			C1-MAX_fengicina.lif - Series010.tif	0.081	C1-MAX_tasA2.lif - Series020.tif	0.295
			C1-MAX_fengicina.lif - Series010.tif	0.081	C1-MAX_tasA2.lif - Series020.tif	0.295
			C1-MAX_fengicina.lif - Series010.tif	0.081	C1-MAX_tasA2.lif - Series020.tif	0.295
			C1-MAX_fengicina.lif - Series010.tif	0.081	C1-MAX_tasA2.lif - Series027.tif	0.296
			C1-MAX_fengicina.lif - Series010.tif	0.081	C1-MAX_tasA2.lif - Series027.tif	0.296
			C1-MAX_fengicina.lif - Series010.tif	0.081	C1-MAX_tasA2.lif - Series020.tif	0.302
			C1-MAX_fengicina.lif - Series010.tif	0.081	C1-MAX_tasA2.lif - Series020.tif	0.308
			C1-MAX_fengicina.lif - Series010.tif	0.081	C1-MAX_tasA2.lif - Series002.tif	0.309
			C1-MAX_fengicina.lif - Series010.tif	0.081	C1-MAX_tasA2.lif - Series020.tif	0.315
			C1-MAX_fengicina.lif - Series010.tif	0.081	C1-MAX_tasA2.lif - Series020.tif	0.315
			C1-MAX_fengicina.lif - Series010.tif	0.081	C1-MAX_tasA2.lif - Series027.tif	0.316
			C1-MAX_fengicina.lif - Series018.tif	0.083	C1-MAX_tasA2.lif - Series027.tif	0.316
			C1-MAX_fengicina.lif - Series018.tif	0.083	C1-MAX_tasA2.lif - Series020.tif	0.321
			C1-MAX_fengicina.lif - Series018.tif	0.083	C1-MAX_tasA2.lif - Series020.tif	0.321
			C1-MAX_fengicina.lif - Series018.tif	0.083	C1-MAX_tasA2.lif - Series027.tif	0.322
			C1-MAX_fengicina.lif - Series018.tif	0.083	C1-MAX_tasA2.lif - Series027.tif	0.322
			C1-MAX_fengicina.lif - Series018.tif	0.083	C1-MAX_tasA2.lif - Series027.tif	0.322
			C1-MAX_fengicina.lif - Series018.tif	0.083	C1-MAX_tasA2.lif - Series027.tif	0.328
			C1-MAX_fengicina.lif - Series018.tif	0.083	C1-MAX_tasA2.lif - Series002.tif	0.328
			C1-MAX_fengicina.lif - Series018.tif	0.083	C1-MAX_tasA2.lif - Series027.tif	0.335
			C1-MAX_fengicina.lif - Series018.tif	0.083	C1-MAX_tasA2.lif - Series020.tif	0.34
			C1-MAX_fengicina.lif - Series008.tif	0.087	C1-MAX_tasA2.lif - Series020.tif	0.34
			C1-MAX_fengicina.lif - Series008.tif	0.087	C1-MAX_tasA2.lif - Series027.tif	0.341
			C1-MAX_fengicina.lif - Series008.tif	0.087	C1-MAX_tasA2.lif - Series027.tif	0.341
			C1-MAX_fengicina.lif - Series008.tif	0.087	C1-MAX_tasA2.lif - Series002.tif	0.341
			C1-MAX_fengicina.lif - Series008.tif	0.087	C1-MAX_tasA2.lif - Series002.tif	0.341
			C1-MAX_fengicina.lif - Series008.tif	0.087	C1-MAX_tasA2.lif - Series027.tif	0.348
			C1-MAX_fengicina.lif - Series008.tif	0.087	C1-MAX_tasA2.lif - Series027.tif	0.348
			C1-MAX_fengicina.lif - Series010.tif	0.087	C1-MAX_tasA2.lif - Series002.tif	0.348
			C1-MAX_fengicina.lif - Series010.tif	0.087	C1-MAX_tasA2.lif - Series020.tif	0.353
			C1-MAX_fengicina.lif - Series010.tif	0.087	C1-MAX_tasA2.lif - Series027.tif	0.354
			C1-MAX_fengicina.lif - Series018.tif	0.09	C1-MAX_tasA2.lif - Series002.tif	0.354
			C1-MAX_fengicina.lif - Series018.tif	0.09	C1-MAX_tasA2.lif - Series020.tif	0.366
			C1-MAX_fengicina.lif - Series018.tif	0.09	C1-MAX_tasA2.lif - Series027.tif	0.367
			C1-MAX_fengicina.lif - Series018.tif	0.09	C1-MAX_tasA2.lif - Series002.tif	0.367
			C1-MAX_fengicina.lif - Series018.tif	0.09	C1-MAX_tasA2.lif - Series002.tif	0.38
			C1-MAX_fengicina.lif - Series018.tif	0.09	C1-MAX_tasA2.lif - Series020.tif	0.385
			C1-MAX_fengicina.lif - Series018.tif	0.09	C1-MAX_tasA2.lif - Series027.tif	0.386
			C1-MAX_fengicina.lif - Series018.tif	0.09	C1-MAX_tasA2.lif - Series020.tif	0.392
			C1-MAX_fengicina.lif - Series018.tif	0.09	C1-MAX_tasA2.lif - Series027.tif	0.393
			C1-MAX_fengicina.lif - Series018.tif	0.09	C1-MAX_tasA2.lif - Series027.tif	0.393
			C1-MAX_fengicina.lif - Series008.tif	0.093	C1-MAX_tasA2.lif - Series002.tif	0.393
			C1-MAX_fengicina.lif - Series008.tif	0.093	C1-MAX_tasA2.lif - Series020.tif	0.404
			C1-MAX_fengicina.lif - Series008.tif	0.093	C1-MAX_tasA2.lif - Series027.tif	0.406
			C1-MAX_fengicina.lif - Series008.tif	0.093	C1-MAX_tasA2.lif - Series002.tif	0.406
			C1-MAX_fengicina.lif - Series010.tif	0.093	C1-MAX_tasA2.lif - Series027.tif	0.412
			C1-MAX_fengicina.lif - Series010.tif	0.093	C1-MAX_tasA2.lif - Series020.tif	0.417
			C1-MAX_fengicina.lif - Series010.tif	0.093	C1-MAX_tasA2.lif - Series020.tif	0.417
			C1-MAX_fengicina.lif - Series010.tif	0.093	C1-MAX_tasA2.lif - Series020.tif	0.436
			C1-MAX_fengicina.lif - Series010.tif	0.093	C1-MAX_tasA2.lif - Series020.tif	0.436
			C1-MAX_fengicina.lif - Series010.tif	0.093	C1-MAX_tasA2.lif - Series020.tif	0.436
			C1-MAX_fengicina.lif - Series010.tif	0.093	C1-MAX_tasA2.lif - Series027.tif	0.438
			C1-MAX_fengicina.lif - Series010.tif	0.093	C1-MAX_tasA2.lif - Series002.tif	0.444
			C1-MAX_fengicina.lif - Series010.tif	0.093	C1-MAX_tasA2.lif - Series020.tif	0.449
			C1-MAX_fengicina.lif - Series010.tif	0.093	C1-MAX_tasA2.lif - Series020.tif	0.449
			C1-MAX_fengicina.lif - Series010.tif	0.093	C1-MAX_tasA2.lif - Series027.tif	0.451
			C1-MAX_fengicina.lif - Series010.tif	0.093	C1-MAX_tasA2.lif - Series027.tif	0.451
			C1-MAX_fengicina.lif - Series010.tif	0.093	C1-MAX_tasA2.lif - Series027.tif	0.451
			C1-MAX_fengicina.lif - Series010.tif	0.093	C1-MAX_tasA2.lif - Series020.tif	0.456
			C1-MAX_fengicina.lif - Series018.tif	0.096	C1-MAX_tasA2.lif - Series020.tif	0.462
			C1-MAX_fengicina.lif - Series018.tif	0.096	C1-MAX_tasA2.lif - Series027.tif	0.477
			C1-MAX_fengicina.lif - Series018.tif	0.096	C1-MAX_tasA2.lif - Series020.tif	0.481
			C1-MAX_fengicina.lif - Series018.tif	0.096	C1-MAX_tasA2.lif - Series020.tif	0.488
			C1-MAX_fengicina.lif - Series018.tif	0.096	C1-MAX_tasA2.lif - Series020.tif	0.494
			C1-MAX_fengicina.lif - Series018.tif	0.096	C1-MAX_tasA2.lif - Series027.tif	0.502
			C1-MAX_fengicina.lif - Series018.tif	0.096	C1-MAX_tasA2.lif - Series027.tif	0.502
			C1-MAX_fengicina.lif - Series018.tif	0.096	C1-MAX_tasA2.lif - Series002.tif	0.502
			C1-MAX_fengicina.lif - Series018.tif	0.096	C1-MAX_tasA2.lif - Series002.tif	0.509
			C1-MAX_fengicina.lif - Series008.tif	0.099	C1-MAX_tasA2.lif - Series027.tif	0.515
			C1-MAX_fengicina.lif - Series008.tif	0.099	C1-MAX_tasA2.lif - Series020.tif	0.526
			C1-MAX_fengicina.lif - Series008.tif	0.099	C1-MAX_tasA2.lif - Series027.tif	0.528
			C1-MAX_fengicina.lif - Series008.tif	0.099	C1-MAX_tasA2.lif - Series027.tif	0.528
			C1-MAX_fengicina.lif - Series008.tif	0.099	C1-MAX_tasA2.lif - Series020.tif	0.533
			C1-MAX_fengicina.lif - Series008.tif	0.099	C1-MAX_tasA2.lif - Series027.tif	0.547
			C1-MAX_fengicina.lif - Series010.tif	0.099	C1-MAX_tasA2.lif - Series002.tif	0.554
			C1-MAX_fengicina.lif - Series010.tif	0.099	C1-MAX_tasA2.lif - Series020.tif	0.565
			C1-MAX_fengicina.lif - Series010.tif	0.099	C1-MAX_tasA2.lif - Series020.tif	0.584
			C1-MAX_fengicina.lif - Series010.tif	0.099	C1-MAX_tasA2.lif - Series027.tif	0.586
			C1-MAX_fengicina.lif - Series010.tif	0.099	C1-MAX_tasA2.lif - Series027.tif	0.592
			C1-MAX_fengicina.lif - Series010.tif	0.099	C1-MAX_tasA2.lif - Series020.tif	0.597
			C1-MAX_fengicina.lif - Series010.tif	0.099	C1-MAX_tasA2.lif - Series027.tif	0.599
			C1-MAX_fengicina.lif - Series018.tif	0.103	C1-MAX_tasA2.lif - Series020.tif	0.603
			C1-MAX_fengicina.lif - Series018.tif	0.103	C1-MAX_tasA2.lif - Series020.tif	0.603
			C1-MAX_fengicina.lif - Series018.tif	0.103	C1-MAX_tasA2.lif - Series020.tif	0.603
			C1-MAX_fengicina.lif - Series018.tif	0.103	C1-MAX_tasA2.lif - Series027.tif	0.605
			C1-MAX_fengicina.lif - Series018.tif	0.103	C1-MAX_tasA2.lif - Series002.tif	0.612
			C1-MAX_fengicina.lif - Series018.tif	0.103	C1-MAX_tasA2.lif - Series020.tif	0.623
			C1-MAX_fengicina.lif - Series018.tif	0.103	C1-MAX_tasA2.lif - Series027.tif	0.625
			C1-MAX_fengicina.lif - Series018.tif	0.103	C1-MAX_tasA2.lif - Series027.tif	0.631
			C1-MAX_fengicina.lif - Series008.tif	0.106	C1-MAX_tasA2.lif - Series020.tif	0.642
			C1-MAX_fengicina.lif - Series008.tif	0.106	C1-MAX_tasA2.lif - Series020.tif	0.642
			C1-MAX_fengicina.lif - Series008.tif	0.106	C1-MAX_tasA2.lif - Series027.tif	0.644
			C1-MAX_fengicina.lif - Series008.tif	0.106	C1-MAX_tasA2.lif - Series020.tif	0.648
			C1-MAX_fengicina.lif - Series010.tif	0.106	C1-MAX_tasA2.lif - Series020.tif	0.648
			C1-MAX_fengicina.lif - Series010.tif	0.106	C1-MAX_tasA2.lif - Series020.tif	0.687
			C1-MAX_fengicina.lif - Series010.tif	0.106	C1-MAX_tasA2.lif - Series002.tif	0.689
			C1-MAX_fengicina.lif - Series010.tif	0.106	C1-MAX_tasA2.lif - Series020.tif	0.7
			C1-MAX_fengicina.lif - Series010.tif	0.106	C1-MAX_tasA2.lif - Series020.tif	0.706
			C1-MAX_fengicina.lif - Series010.tif	0.106	C1-MAX_tasA2.lif - Series027.tif	0.708
			C1-MAX_fengicina.lif - Series010.tif	0.106	C1-MAX_tasA2.lif - Series027.tif	0.708
			C1-MAX_fengicina.lif - Series010.tif	0.106	C1-MAX_tasA2.lif - Series020.tif	0.719
			C1-MAX_fengicina.lif - Series010.tif	0.106	C1-MAX_tasA2.lif - Series027.tif	0.734
			C1-MAX_fengicina.lif - Series018.tif	0.109	C1-MAX_tasA2.lif - Series027.tif	0.741
			C1-MAX_fengicina.lif - Series018.tif	0.109	C1-MAX_tasA2.lif - Series002.tif	0.741
			C1-MAX_fengicina.lif - Series018.tif	0.109	C1-MAX_tasA2.lif - Series027.tif	0.76
			C1-MAX_fengicina.lif - Series018.tif	0.109	C1-MAX_tasA2.lif - Series002.tif	0.76
			C1-MAX_fengicina.lif - Series018.tif	0.109	C1-MAX_tasA2.lif - Series002.tif	0.766
			C1-MAX_fengicina.lif - Series018.tif	0.109	C1-MAX_tasA2.lif - Series002.tif	0.779
			C1-MAX_fengicina.lif - Series018.tif	0.109	C1-MAX_tasA2.lif - Series002.tif	0.786
			C1-MAX_fengicina.lif - Series018.tif	0.109	C1-MAX_tasA2.lif - Series020.tif	0.802
			C1-MAX_fengicina.lif - Series018.tif	0.109	C1-MAX_tasA2.lif - Series002.tif	0.805
			C1-MAX_fengicina.lif - Series008.tif	0.112	C1-MAX_tasA2.lif - Series020.tif	0.809
			C1-MAX_fengicina.lif - Series008.tif	0.112	C1-MAX_tasA2.lif - Series020.tif	0.815
			C1-MAX_fengicina.lif - Series010.tif	0.112	C1-MAX_tasA2.lif - Series002.tif	0.831
			C1-MAX_fengicina.lif - Series010.tif	0.112	C1-MAX_tasA2.lif - Series002.tif	0.857
			C1-MAX_fengicina.lif - Series010.tif	0.112	C1-MAX_tasA2.lif - Series020.tif	0.86
			C1-MAX_fengicina.lif - Series010.tif	0.112	C1-MAX_tasA2.lif - Series027.tif	0.869
			C1-MAX_fengicina.lif - Series010.tif	0.112	C1-MAX_tasA2.lif - Series027.tif	0.908
			C1-MAX_fengicina.lif - Series010.tif	0.112	C1-MAX_tasA2.lif - Series027.tif	0.908
			C1-MAX_fengicina.lif - Series010.tif	0.112	C1-MAX_tasA2.lif - Series027.tif	0.927
			C1-MAX_fengicina.lif - Series010.tif	0.112	C1-MAX_tasA2.lif - Series020.tif	0.95
			C1-MAX_fengicina.lif - Series018.tif	0.116	C1-MAX_tasA2.lif - Series020.tif	0.969
			C1-MAX_fengicina.lif - Series018.tif	0.116	C1-MAX_tasA2.lif - Series020.tif	0.969
			C1-MAX_fengicina.lif - Series018.tif	0.116	C1-MAX_tasA2.lif - Series027.tif	0.972
			C1-MAX_fengicina.lif - Series018.tif	0.116	C1-MAX_tasA2.lif - Series027.tif	0.979
			C1-MAX_fengicina.lif - Series018.tif	0.116	C1-MAX_tasA2.lif - Series027.tif	0.985
			C1-MAX_fengicina.lif - Series018.tif	0.116	C1-MAX_tasA2.lif - Series020.tif	0.989
			C1-MAX_fengicina.lif - Series018.tif	0.116	C1-MAX_tasA2.lif - Series027.tif	0.998
			C1-MAX_fengicina.lif - Series008.tif	0.118	C1-MAX_tasA2.lif - Series020.tif	1.001
			C1-MAX_fengicina.lif - Series010.tif	0.118	C1-MAX_tasA2.lif - Series020.tif	1.014
			C1-MAX_fengicina.lif - Series010.tif	0.118	C1-MAX_tasA2.lif - Series027.tif	1.03
			C1-MAX_fengicina.lif - Series010.tif	0.118	C1-MAX_tasA2.lif - Series027.tif	1.05
			C1-MAX_fengicina.lif - Series010.tif	0.118	C1-MAX_tasA2.lif - Series020.tif	1.059
			C1-MAX_fengicina.lif - Series010.tif	0.118	C1-MAX_tasA2.lif - Series020.tif	1.059
			C1-MAX_fengicina.lif - Series010.tif	0.118	C1-MAX_tasA2.lif - Series020.tif	1.059
			C1-MAX_fengicina.lif - Series018.tif	0.122	C1-MAX_tasA2.lif - Series020.tif	1.072
			C1-MAX_fengicina.lif - Series018.tif	0.122	C1-MAX_tasA2.lif - Series027.tif	1.075
			C1-MAX_fengicina.lif - Series018.tif	0.122	C1-MAX_tasA2.lif - Series020.tif	1.078
			C1-MAX_fengicina.lif - Series008.tif	0.124	C1-MAX_tasA2.lif - Series002.tif	1.095
			C1-MAX_fengicina.lif - Series008.tif	0.124	C1-MAX_tasA2.lif - Series027.tif	1.101
			C1-MAX_fengicina.lif - Series008.tif	0.124	C1-MAX_tasA2.lif - Series002.tif	1.127
			C1-MAX_fengicina.lif - Series008.tif	0.124	C1-MAX_tasA2.lif - Series020.tif	1.155
			C1-MAX_fengicina.lif - Series008.tif	0.124	C1-MAX_tasA2.lif - Series020.tif	1.175
			C1-MAX_fengicina.lif - Series008.tif	0.124	C1-MAX_tasA2.lif - Series020.tif	1.188
			C1-MAX_fengicina.lif - Series008.tif	0.124	C1-MAX_tasA2.lif - Series002.tif	1.211
			C1-MAX_fengicina.lif - Series010.tif	0.124	C1-MAX_tasA2.lif - Series020.tif	1.22
			C1-MAX_fengicina.lif - Series010.tif	0.124	C1-MAX_tasA2.lif - Series020.tif	1.226
			C1-MAX_fengicina.lif - Series010.tif	0.124	C1-MAX_tasA2.lif - Series002.tif	1.275
			C1-MAX_fengicina.lif - Series010.tif	0.124	C1-MAX_tasA2.lif - Series002.tif	1.372
			C1-MAX_fengicina.lif - Series010.tif	0.124	C1-MAX_tasA2.lif - Series027.tif	1.397
			C1-MAX_fengicina.lif - Series010.tif	0.124	C1-MAX_tasA2.lif - Series020.tif	1.406
			C1-MAX_fengicina.lif - Series010.tif	0.124	C1-MAX_tasA2.lif - Series027.tif	1.417
			C1-MAX_fengicina.lif - Series010.tif	0.124	C1-MAX_tasA2.lif - Series002.tif	1.43
			C1-MAX_fengicina.lif - Series010.tif	0.124	C1-MAX_tasA2.lif - Series020.tif	1.438
			C1-MAX_fengicina.lif - Series018.tif	0.128	C1-MAX_tasA2.lif - Series020.tif	1.528
			C1-MAX_fengicina.lif - Series018.tif	0.128	C1-MAX_tasA2.lif - Series027.tif	1.565
			C1-MAX_fengicina.lif - Series018.tif	0.128	C1-MAX_tasA2.lif - Series020.tif	1.573
			C1-MAX_fengicina.lif - Series008.tif	0.13	C1-MAX_tasA2.lif - Series020.tif	1.585
			C1-MAX_fengicina.lif - Series008.tif	0.13	C1-MAX_tasA2.lif - Series002.tif	1.623
			C1-MAX_fengicina.lif - Series008.tif	0.13	C1-MAX_tasA2.lif - Series027.tif	1.629
			C1-MAX_fengicina.lif - Series010.tif	0.13	C1-MAX_tasA2.lif - Series020.tif	1.752
			C1-MAX_fengicina.lif - Series010.tif	0.13	C1-MAX_tasA2.lif - Series002.tif	1.822
			C1-MAX_fengicina.lif - Series010.tif	0.13	C1-MAX_tasA2.lif - Series002.tif	1.835
			C1-MAX_fengicina.lif - Series010.tif	0.13	C1-MAX_tasA2.lif - Series002.tif	1.848
			C1-MAX_fengicina.lif - Series010.tif	0.13	C1-MAX_tasA2.lif - Series002.tif	1.868
			C1-MAX_fengicina.lif - Series010.tif	0.13	C1-MAX_tasA2.lif - Series020.tif	1.906
			C1-MAX_fengicina.lif - Series010.tif	0.13	C1-MAX_tasA2.lif - Series020.tif	1.977
			C1-MAX_fengicina.lif - Series010.tif	0.13	C1-MAX_tasA2.lif - Series027.tif	1.996
			C1-MAX_fengicina.lif - Series018.tif	0.135	C1-MAX_tasA2.lif - Series020.tif	1.996
			C1-MAX_fengicina.lif - Series018.tif	0.135	C1-MAX_tasA2.lif - Series020.tif	2.08
			C1-MAX_fengicina.lif - Series018.tif	0.135	C1-MAX_tasA2.lif - Series002.tif	2.099
			C1-MAX_fengicina.lif - Series018.tif	0.135	C1-MAX_tasA2.lif - Series020.tif	2.144
			C1-MAX_fengicina.lif - Series010.tif	0.137	C1-MAX_tasA2.lif - Series020.tif	2.189
			C1-MAX_fengicina.lif - Series010.tif	0.137	C1-MAX_tasA2.lif - Series020.tif	2.298
			C1-MAX_fengicina.lif - Series010.tif	0.137	C1-MAX_tasA2.lif - Series020.tif	2.298
			C1-MAX_fengicina.lif - Series010.tif	0.137	C1-MAX_tasA2.lif - Series020.tif	2.375
			C1-MAX_fengicina.lif - Series010.tif	0.137	C1-MAX_tasA2.lif - Series020.tif	2.381
			C1-MAX_fengicina.lif - Series018.tif	0.141	C1-MAX_tasA2.lif - Series020.tif	2.426
			C1-MAX_fengicina.lif - Series018.tif	0.141	C1-MAX_tasA2.lif - Series002.tif	2.466
			C1-MAX_fengicina.lif - Series018.tif	0.141	C1-MAX_tasA2.lif - Series027.tif	2.673
			C1-MAX_fengicina.lif - Series018.tif	0.141	C1-MAX_tasA2.lif - Series027.tif	2.679
			C1-MAX_fengicina.lif - Series018.tif	0.141	C1-MAX_tasA2.lif - Series002.tif	2.692
			C1-MAX_fengicina.lif - Series018.tif	0.141	C1-MAX_tasA2.lif - Series020.tif	2.696
			C1-MAX_fengicina.lif - Series008.tif	0.143	C1-MAX_tasA2.lif - Series002.tif	2.718
			C1-MAX_fengicina.lif - Series008.tif	0.143	C1-MAX_tasA2.lif - Series027.tif	2.84
			C1-MAX_fengicina.lif - Series008.tif	0.143	C1-MAX_tasA2.lif - Series002.tif	2.982
			C1-MAX_fengicina.lif - Series008.tif	0.143	C1-MAX_tasA2.lif - Series002.tif	2.995
			C1-MAX_fengicina.lif - Series010.tif	0.143	C1-MAX_tasA2.lif - Series027.tif	3.059
			C1-MAX_fengicina.lif - Series010.tif	0.143	C1-MAX_tasA2.lif - Series002.tif	3.291
			C1-MAX_fengicina.lif - Series010.tif	0.143	C1-MAX_tasA2.lif - Series027.tif	3.349
			C1-MAX_fengicina.lif - Series010.tif	0.143	C1-MAX_tasA2.lif - Series020.tif	3.389
			C1-MAX_fengicina.lif - Series010.tif	0.143	C1-MAX_tasA2.lif - Series002.tif	3.484
			C1-MAX_fengicina.lif - Series010.tif	0.143	C1-MAX_tasA2.lif - Series027.tif	3.51
			C1-MAX_fengicina.lif - Series010.tif	0.143	C1-MAX_tasA2.lif - Series020.tif	3.768
			C1-MAX_fengicina.lif - Series018.tif	0.148	C1-MAX_tasA2.lif - Series027.tif	3.774
			C1-MAX_fengicina.lif - Series018.tif	0.148	C1-MAX_tasA2.lif - Series002.tif	3.838
			C1-MAX_fengicina.lif - Series018.tif	0.148	C1-MAX_tasA2.lif - Series020.tif	3.89
			C1-MAX_fengicina.lif - Series018.tif	0.148	C1-MAX_tasA2.lif - Series027.tif	4.199
			C1-MAX_fengicina.lif - Series018.tif	0.148	C1-MAX_tasA2.lif - Series027.tif	4.218
			C1-MAX_fengicina.lif - Series008.tif	0.149	C1-MAX_tasA2.lif - Series020.tif	4.249
			C1-MAX_fengicina.lif - Series010.tif	0.149	C1-MAX_tasA2.lif - Series027.tif	4.379
			C1-MAX_fengicina.lif - Series010.tif	0.149	C1-MAX_tasA2.lif - Series027.tif	4.559
			C1-MAX_fengicina.lif - Series010.tif	0.149	C1-MAX_tasA2.lif - Series027.tif	4.579
			C1-MAX_fengicina.lif - Series010.tif	0.149	C1-MAX_tasA2.lif - Series020.tif	4.635
			C1-MAX_fengicina.lif - Series010.tif	0.149	C1-MAX_tasA2.lif - Series020.tif	4.782
			C1-MAX_fengicina.lif - Series018.tif	0.154	C1-MAX_tasA2.lif - Series020.tif	4.821
			C1-MAX_fengicina.lif - Series018.tif	0.154	C1-MAX_tasA2.lif - Series027.tif	4.83
			C1-MAX_fengicina.lif - Series008.tif	0.155	C1-MAX_tasA2.lif - Series020.tif	4.885
			C1-MAX_fengicina.lif - Series010.tif	0.155	C1-MAX_tasA2.lif - Series020.tif	4.923
			C1-MAX_fengicina.lif - Series010.tif	0.155	C1-MAX_tasA2.lif - Series027.tif	5.165
			C1-MAX_fengicina.lif - Series010.tif	0.155	C1-MAX_tasA2.lif - Series002.tif	5.191
			C1-MAX_fengicina.lif - Series010.tif	0.155	C1-MAX_tasA2.lif - Series002.tif	5.191
			C1-MAX_fengicina.lif - Series018.tif	0.16	C1-MAX_tasA2.lif - Series027.tif	5.371
			C1-MAX_fengicina.lif - Series018.tif	0.16	C1-MAX_tasA2.lif - Series020.tif	5.45
			C1-MAX_fengicina.lif - Series018.tif	0.16	C1-MAX_tasA2.lif - Series002.tif	5.519
			C1-MAX_fengicina.lif - Series008.tif	0.161	C1-MAX_tasA2.lif - Series002.tif	5.628
			C1-MAX_fengicina.lif - Series008.tif	0.161	C1-MAX_tasA2.lif - Series002.tif	5.712
			C1-MAX_fengicina.lif - Series008.tif	0.161	C1-MAX_tasA2.lif - Series027.tif	5.738
			C1-MAX_fengicina.lif - Series008.tif	0.161	C1-MAX_tasA2.lif - Series020.tif	6.047
			C1-MAX_fengicina.lif - Series010.tif	0.161	C1-MAX_tasA2.lif - Series027.tif	6.762
			C1-MAX_fengicina.lif - Series010.tif	0.161	C1-MAX_tasA2.lif - Series020.tif	6.791
			C1-MAX_fengicina.lif - Series010.tif	0.161	C1-MAX_tasA2.lif - Series002.tif	7.193
			C1-MAX_fengicina.lif - Series010.tif	0.161	C1-MAX_tasA2.lif - Series002.tif	7.303
			C1-MAX_fengicina.lif - Series010.tif	0.161	C1-MAX_tasA2.lif - Series020.tif	7.542
			C1-MAX_fengicina.lif - Series010.tif	0.161	C1-MAX_tasA2.lif - Series002.tif	8.256
			C1-MAX_fengicina.lif - Series018.tif	0.167	C1-MAX_tasA2.lif - Series027.tif	8.269
			C1-MAX_fengicina.lif - Series018.tif	0.167	C1-MAX_tasA2.lif - Series027.tif	8.269
			C1-MAX_fengicina.lif - Series008.tif	0.168	C1-MAX_tasA2.lif - Series002.tif	8.494
			C1-MAX_fengicina.lif - Series008.tif	0.168	C1-MAX_tasA2.lif - Series002.tif	8.662
			C1-MAX_fengicina.lif - Series008.tif	0.168	C1-MAX_tasA2.lif - Series020.tif	8.839
			C1-MAX_fengicina.lif - Series008.tif	0.168	C1-MAX_tasA2.lif - Series002.tif	9.319
			C1-MAX_fengicina.lif - Series010.tif	0.168	C1-MAX_tasA2.lif - Series002.tif	9.37
			C1-MAX_fengicina.lif - Series010.tif	0.168	C1-MAX_tasA2.lif - Series027.tif	9.434
			C1-MAX_fengicina.lif - Series010.tif	0.168	C1-MAX_tasA2.lif - Series027.tif	9.454
			C1-MAX_fengicina.lif - Series010.tif	0.168	C1-MAX_tasA2.lif - Series020.tif	9.629
			C1-MAX_fengicina.lif - Series010.tif	0.168	C1-MAX_tasA2.lif - Series020.tif	9.853
			C1-MAX_fengicina.lif - Series010.tif	0.168	C1-MAX_tasA2.lif - Series020.tif	10.264
			C1-MAX_fengicina.lif - Series018.tif	0.173	C1-MAX_tasA2.lif - Series002.tif	10.433
			C1-MAX_fengicina.lif - Series018.tif	0.173	C1-MAX_tasA2.lif - Series027.tif	11.366
			C1-MAX_fengicina.lif - Series018.tif	0.173	C1-MAX_tasA2.lif - Series027.tif	11.682
			C1-MAX_fengicina.lif - Series018.tif	0.173	C1-MAX_tasA2.lif - Series020.tif	12.549
			C1-MAX_fengicina.lif - Series018.tif	0.173	C1-MAX_tasA2.lif - Series027.tif	13.047
			C1-MAX_fengicina.lif - Series008.tif	0.174	C1-MAX_tasA2.lif - Series020.tif	13.621
			C1-MAX_fengicina.lif - Series008.tif	0.174	C1-MAX_tasA2.lif - Series020.tif	13.949
			C1-MAX_fengicina.lif - Series008.tif	0.174	C1-MAX_tasA2.lif - Series027.tif	14.206
			C1-MAX_fengicina.lif - Series008.tif	0.174	C1-MAX_tasA2.lif - Series002.tif	14.226
			C1-MAX_fengicina.lif - Series010.tif	0.174	C1-MAX_tasA2.lif - Series020.tif	14.777
			C1-MAX_fengicina.lif - Series010.tif	0.174	C1-MAX_tasA2.lif - Series020.tif	16.176
			C1-MAX_fengicina.lif - Series010.tif	0.174	C1-MAX_tasA2.lif - Series027.tif	16.229
			C1-MAX_fengicina.lif - Series010.tif	0.174	C1-MAX_tasA2.lif - Series002.tif	16.505
			C1-MAX_fengicina.lif - Series010.tif	0.174	C1-MAX_tasA2.lif - Series002.tif	18.07
			C1-MAX_fengicina.lif - Series010.tif	0.174	C1-MAX_tasA2.lif - Series027.tif	19.642
			C1-MAX_fengicina.lif - Series018.tif	0.18	C1-MAX_tasA2.lif - Series002.tif	21.722
			C1-MAX_fengicina.lif - Series018.tif	0.18	C1-MAX_tasA2.lif - Series027.tif	22.102
			C1-MAX_fengicina.lif - Series018.tif	0.18	C1-MAX_tasA2.lif - Series020.tif	22.595
			C1-MAX_fengicina.lif - Series018.tif	0.18	C1-MAX_tasA2.lif - Series027.tif	24.523
			C1-MAX_fengicina.lif - Series018.tif	0.18	C1-MAX_tasA2.lif - Series027.tif	25.65
			C1-MAX_fengicina.lif - Series018.tif	0.18	C1-MAX_tasA2.lif - Series002.tif	25.676
			C1-MAX_fengicina.lif - Series008.tif	0.18	C1-MAX_tasA2.lif - Series027.tif	29.031
			C1-MAX_fengicina.lif - Series008.tif	0.18	C1-MAX_tasA2.lif - Series027.tif	30.435
			C1-MAX_fengicina.lif - Series008.tif	0.18	C1-MAX_tasA2.lif - Series027.tif	30.834
			C1-MAX_fengicina.lif - Series008.tif	0.18	C1-MAX_tasA2.lif - Series027.tif	34.028
			C1-MAX_fengicina.lif - Series010.tif	0.18	C1-MAX_tasA2.lif - Series027.tif	34.672
			C1-MAX_fengicina.lif - Series010.tif	0.18	C1-MAX_tasA2.lif - Series002.tif	35.355
			C1-MAX_fengicina.lif - Series010.tif	0.18	C1-MAX_tasA2.lif - Series027.tif	41.087
			C1-MAX_fengicina.lif - Series010.tif	0.18	C1-MAX_tasA2.lif - Series020.tif	41.139
			C1-MAX_fengicina.lif - Series010.tif	0.18	C1-MAX_tasA2.lif - Series027.tif	41.686
			C1-MAX_fengicina.lif - Series010.tif	0.18	C1-MAX_tasA2.lif - Series027.tif	45.82
			C1-MAX_fengicina.lif - Series010.tif	0.18	C1-MAX_tasA2.lif - Series027.tif	46.973
			C1-MAX_fengicina.lif - Series010.tif	0.18	C1-MAX_tasA2.lif - Series027.tif	50.244
			C1-MAX_fengicina.lif - Series018.tif	0.186	C1-MAX_tasA2.lif - Series027.tif	54.791
			C1-MAX_fengicina.lif - Series008.tif	0.186	C1-MAX_tasA2.lif - Series027.tif	64.792
			C1-MAX_fengicina.lif - Series010.tif	0.186	C1-MAX_tasA2.lif - Series027.tif	100.54
			C1-MAX_fengicina.lif - Series010.tif	0.186	C1-MAX_tasA2.lif - Series027.tif	110.264
			C1-MAX_fengicina.lif - Series008.tif	0.192
			C1-MAX_fengicina.lif - Series008.tif	0.192
			C1-MAX_fengicina.lif - Series008.tif	0.192
			C1-MAX_fengicina.lif - Series008.tif	0.192
			C1-MAX_fengicina.lif - Series008.tif	0.192
			C1-MAX_fengicina.lif - Series010.tif	0.192
			C1-MAX_fengicina.lif - Series010.tif	0.192
			C1-MAX_fengicina.lif - Series010.tif	0.192
			C1-MAX_fengicina.lif - Series010.tif	0.192
			C1-MAX_fengicina.lif - Series010.tif	0.192
			C1-MAX_fengicina.lif - Series010.tif	0.192
			C1-MAX_fengicina.lif - Series018.tif	0.193
			C1-MAX_fengicina.lif - Series018.tif	0.193
			C1-MAX_fengicina.lif - Series018.tif	0.193
			C1-MAX_fengicina.lif - Series018.tif	0.193
			C1-MAX_fengicina.lif - Series018.tif	0.193
			C1-MAX_fengicina.lif - Series018.tif	0.199
			C1-MAX_fengicina.lif - Series018.tif	0.199
			C1-MAX_fengicina.lif - Series018.tif	0.199
			C1-MAX_fengicina.lif - Series018.tif	0.199
			C1-MAX_fengicina.lif - Series018.tif	0.199
			C1-MAX_fengicina.lif - Series018.tif	0.199
			C1-MAX_fengicina.lif - Series008.tif	0.199
			C1-MAX_fengicina.lif - Series010.tif	0.199
			C1-MAX_fengicina.lif - Series010.tif	0.199
			C1-MAX_fengicina.lif - Series010.tif	0.199
			C1-MAX_fengicina.lif - Series010.tif	0.199
			C1-MAX_fengicina.lif - Series018.tif	0.205
			C1-MAX_fengicina.lif - Series018.tif	0.205
			C1-MAX_fengicina.lif - Series018.tif	0.205
			C1-MAX_fengicina.lif - Series018.tif	0.205
			C1-MAX_fengicina.lif - Series018.tif	0.205
			C1-MAX_fengicina.lif - Series018.tif	0.205
			C1-MAX_fengicina.lif - Series018.tif	0.205
			C1-MAX_fengicina.lif - Series008.tif	0.205
			C1-MAX_fengicina.lif - Series008.tif	0.205
			C1-MAX_fengicina.lif - Series008.tif	0.205
			C1-MAX_fengicina.lif - Series008.tif	0.205
			C1-MAX_fengicina.lif - Series008.tif	0.205
			C1-MAX_fengicina.lif - Series008.tif	0.205
			C1-MAX_fengicina.lif - Series010.tif	0.205
			C1-MAX_fengicina.lif - Series010.tif	0.205
			C1-MAX_fengicina.lif - Series010.tif	0.205
			C1-MAX_fengicina.lif - Series008.tif	0.211
			C1-MAX_fengicina.lif - Series008.tif	0.211
			C1-MAX_fengicina.lif - Series008.tif	0.211
			C1-MAX_fengicina.lif - Series008.tif	0.211
			C1-MAX_fengicina.lif - Series008.tif	0.211
			C1-MAX_fengicina.lif - Series008.tif	0.211
			C1-MAX_fengicina.lif - Series008.tif	0.211
			C1-MAX_fengicina.lif - Series010.tif	0.211
			C1-MAX_fengicina.lif - Series010.tif	0.211
			C1-MAX_fengicina.lif - Series010.tif	0.211
			C1-MAX_fengicina.lif - Series010.tif	0.211
			C1-MAX_fengicina.lif - Series010.tif	0.211
			C1-MAX_fengicina.lif - Series010.tif	0.211
			C1-MAX_fengicina.lif - Series018.tif	0.212
			C1-MAX_fengicina.lif - Series018.tif	0.212
			C1-MAX_fengicina.lif - Series018.tif	0.212
			C1-MAX_fengicina.lif - Series018.tif	0.212
			C1-MAX_fengicina.lif - Series008.tif	0.217
			C1-MAX_fengicina.lif - Series008.tif	0.217
			C1-MAX_fengicina.lif - Series008.tif	0.217
			C1-MAX_fengicina.lif - Series010.tif	0.217
			C1-MAX_fengicina.lif - Series010.tif	0.217
			C1-MAX_fengicina.lif - Series018.tif	0.218
			C1-MAX_fengicina.lif - Series018.tif	0.218
			C1-MAX_fengicina.lif - Series018.tif	0.218
			C1-MAX_fengicina.lif - Series018.tif	0.218
			C1-MAX_fengicina.lif - Series018.tif	0.218
			C1-MAX_fengicina.lif - Series018.tif	0.218
			C1-MAX_fengicina.lif - Series008.tif	0.224
			C1-MAX_fengicina.lif - Series008.tif	0.224
			C1-MAX_fengicina.lif - Series008.tif	0.224
			C1-MAX_fengicina.lif - Series008.tif	0.224
			C1-MAX_fengicina.lif - Series008.tif	0.224
			C1-MAX_fengicina.lif - Series008.tif	0.224
			C1-MAX_fengicina.lif - Series008.tif	0.224
			C1-MAX_fengicina.lif - Series010.tif	0.224
			C1-MAX_fengicina.lif - Series010.tif	0.224
			C1-MAX_fengicina.lif - Series010.tif	0.224
			C1-MAX_fengicina.lif - Series018.tif	0.225
			C1-MAX_fengicina.lif - Series018.tif	0.225
			C1-MAX_fengicina.lif - Series018.tif	0.225
			C1-MAX_fengicina.lif - Series018.tif	0.225
			C1-MAX_fengicina.lif - Series008.tif	0.23
			C1-MAX_fengicina.lif - Series008.tif	0.23
			C1-MAX_fengicina.lif - Series010.tif	0.23
			C1-MAX_fengicina.lif - Series010.tif	0.23
			C1-MAX_fengicina.lif - Series018.tif	0.231
			C1-MAX_fengicina.lif - Series018.tif	0.231
			C1-MAX_fengicina.lif - Series018.tif	0.231
			C1-MAX_fengicina.lif - Series008.tif	0.236
			C1-MAX_fengicina.lif - Series010.tif	0.236
			C1-MAX_fengicina.lif - Series010.tif	0.236
			C1-MAX_fengicina.lif - Series018.tif	0.238
			C1-MAX_fengicina.lif - Series018.tif	0.238
			C1-MAX_fengicina.lif - Series018.tif	0.238
			C1-MAX_fengicina.lif - Series018.tif	0.238
			C1-MAX_fengicina.lif - Series018.tif	0.238
			C1-MAX_fengicina.lif - Series018.tif	0.238
			C1-MAX_fengicina.lif - Series008.tif	0.242
			C1-MAX_fengicina.lif - Series008.tif	0.242
			C1-MAX_fengicina.lif - Series008.tif	0.242
			C1-MAX_fengicina.lif - Series010.tif	0.242
			C1-MAX_fengicina.lif - Series010.tif	0.242
			C1-MAX_fengicina.lif - Series010.tif	0.242
			C1-MAX_fengicina.lif - Series018.tif	0.244
			C1-MAX_fengicina.lif - Series018.tif	0.244
			C1-MAX_fengicina.lif - Series018.tif	0.244
			C1-MAX_fengicina.lif - Series008.tif	0.248
			C1-MAX_fengicina.lif - Series010.tif	0.248
			C1-MAX_fengicina.lif - Series018.tif	0.25
			C1-MAX_fengicina.lif - Series018.tif	0.25
			C1-MAX_fengicina.lif - Series018.tif	0.25
			C1-MAX_fengicina.lif - Series018.tif	0.25
			C1-MAX_fengicina.lif - Series018.tif	0.25
			C1-MAX_fengicina.lif - Series008.tif	0.255
			C1-MAX_fengicina.lif - Series008.tif	0.255
			C1-MAX_fengicina.lif - Series008.tif	0.255
			C1-MAX_fengicina.lif - Series010.tif	0.255
			C1-MAX_fengicina.lif - Series010.tif	0.255
			C1-MAX_fengicina.lif - Series010.tif	0.255
			C1-MAX_fengicina.lif - Series010.tif	0.255
			C1-MAX_fengicina.lif - Series010.tif	0.255
			C1-MAX_fengicina.lif - Series008.tif	0.261
			C1-MAX_fengicina.lif - Series008.tif	0.261
			C1-MAX_fengicina.lif - Series010.tif	0.261
			C1-MAX_fengicina.lif - Series010.tif	0.261
			C1-MAX_fengicina.lif - Series010.tif	0.261
			C1-MAX_fengicina.lif - Series010.tif	0.261
			C1-MAX_fengicina.lif - Series010.tif	0.261
			C1-MAX_fengicina.lif - Series018.tif	0.263
			C1-MAX_fengicina.lif - Series018.tif	0.263
			C1-MAX_fengicina.lif - Series018.tif	0.263
			C1-MAX_fengicina.lif - Series018.tif	0.263
			C1-MAX_fengicina.lif - Series018.tif	0.263
			C1-MAX_fengicina.lif - Series010.tif	0.267
			C1-MAX_fengicina.lif - Series010.tif	0.267
			C1-MAX_fengicina.lif - Series010.tif	0.267
			C1-MAX_fengicina.lif - Series018.tif	0.27
			C1-MAX_fengicina.lif - Series018.tif	0.27
			C1-MAX_fengicina.lif - Series018.tif	0.27
			C1-MAX_fengicina.lif - Series008.tif	0.273
			C1-MAX_fengicina.lif - Series010.tif	0.273
			C1-MAX_fengicina.lif - Series018.tif	0.276
			C1-MAX_fengicina.lif - Series008.tif	0.279
			C1-MAX_fengicina.lif - Series010.tif	0.279
			C1-MAX_fengicina.lif - Series010.tif	0.279
			C1-MAX_fengicina.lif - Series010.tif	0.279
			C1-MAX_fengicina.lif - Series010.tif	0.279
			C1-MAX_fengicina.lif - Series008.tif	0.286
			C1-MAX_fengicina.lif - Series008.tif	0.286
			C1-MAX_fengicina.lif - Series008.tif	0.286
			C1-MAX_fengicina.lif - Series008.tif	0.286
			C1-MAX_fengicina.lif - Series010.tif	0.286
			C1-MAX_fengicina.lif - Series010.tif	0.286
			C1-MAX_fengicina.lif - Series010.tif	0.286
			C1-MAX_fengicina.lif - Series010.tif	0.286
			C1-MAX_fengicina.lif - Series018.tif	0.289
			C1-MAX_fengicina.lif - Series018.tif	0.289
			C1-MAX_fengicina.lif - Series008.tif	0.292
			C1-MAX_fengicina.lif - Series008.tif	0.292
			C1-MAX_fengicina.lif - Series008.tif	0.292
			C1-MAX_fengicina.lif - Series018.tif	0.295
			C1-MAX_fengicina.lif - Series018.tif	0.295
			C1-MAX_fengicina.lif - Series018.tif	0.295
			C1-MAX_fengicina.lif - Series018.tif	0.295
			C1-MAX_fengicina.lif - Series008.tif	0.298
			C1-MAX_fengicina.lif - Series008.tif	0.298
			C1-MAX_fengicina.lif - Series018.tif	0.302
			C1-MAX_fengicina.lif - Series008.tif	0.304
			C1-MAX_fengicina.lif - Series010.tif	0.304
			C1-MAX_fengicina.lif - Series010.tif	0.304
			C1-MAX_fengicina.lif - Series018.tif	0.308
			C1-MAX_fengicina.lif - Series010.tif	0.31
			C1-MAX_fengicina.lif - Series010.tif	0.31
			C1-MAX_fengicina.lif - Series010.tif	0.31
			C1-MAX_fengicina.lif - Series010.tif	0.31
			C1-MAX_fengicina.lif - Series010.tif	0.31
			C1-MAX_fengicina.lif - Series018.tif	0.315
			C1-MAX_fengicina.lif - Series018.tif	0.315
			C1-MAX_fengicina.lif - Series010.tif	0.317
			C1-MAX_fengicina.lif - Series010.tif	0.317
			C1-MAX_fengicina.lif - Series018.tif	0.321
			C1-MAX_fengicina.lif - Series018.tif	0.321
			C1-MAX_fengicina.lif - Series008.tif	0.323
			C1-MAX_fengicina.lif - Series008.tif	0.323
			C1-MAX_fengicina.lif - Series008.tif	0.329
			C1-MAX_fengicina.lif - Series008.tif	0.329
			C1-MAX_fengicina.lif - Series010.tif	0.329
			C1-MAX_fengicina.lif - Series010.tif	0.329
			C1-MAX_fengicina.lif - Series010.tif	0.329
			C1-MAX_fengicina.lif - Series010.tif	0.329
			C1-MAX_fengicina.lif - Series018.tif	0.334
			C1-MAX_fengicina.lif - Series018.tif	0.334
			C1-MAX_fengicina.lif - Series018.tif	0.334
			C1-MAX_fengicina.lif - Series008.tif	0.335
			C1-MAX_fengicina.lif - Series008.tif	0.335
			C1-MAX_fengicina.lif - Series010.tif	0.335
			C1-MAX_fengicina.lif - Series010.tif	0.335
			C1-MAX_fengicina.lif - Series010.tif	0.335
			C1-MAX_fengicina.lif - Series010.tif	0.335
			C1-MAX_fengicina.lif - Series010.tif	0.335
			C1-MAX_fengicina.lif - Series010.tif	0.335
			C1-MAX_fengicina.lif - Series018.tif	0.34
			C1-MAX_fengicina.lif - Series018.tif	0.34
			C1-MAX_fengicina.lif - Series018.tif	0.34
			C1-MAX_fengicina.lif - Series008.tif	0.342
			C1-MAX_fengicina.lif - Series008.tif	0.342
			C1-MAX_fengicina.lif - Series010.tif	0.342
			C1-MAX_fengicina.lif - Series008.tif	0.348
			C1-MAX_fengicina.lif - Series010.tif	0.348
			C1-MAX_fengicina.lif - Series010.tif	0.348
			C1-MAX_fengicina.lif - Series018.tif	0.353
			C1-MAX_fengicina.lif - Series018.tif	0.353
			C1-MAX_fengicina.lif - Series010.tif	0.354
			C1-MAX_fengicina.lif - Series010.tif	0.354
			C1-MAX_fengicina.lif - Series010.tif	0.354
			C1-MAX_fengicina.lif - Series018.tif	0.359
			C1-MAX_fengicina.lif - Series010.tif	0.36
			C1-MAX_fengicina.lif - Series010.tif	0.36
			C1-MAX_fengicina.lif - Series018.tif	0.366
			C1-MAX_fengicina.lif - Series010.tif	0.366
			C1-MAX_fengicina.lif - Series010.tif	0.366
			C1-MAX_fengicina.lif - Series010.tif	0.366
			C1-MAX_fengicina.lif - Series010.tif	0.373
			C1-MAX_fengicina.lif - Series018.tif	0.379
			C1-MAX_fengicina.lif - Series008.tif	0.379
			C1-MAX_fengicina.lif - Series008.tif	0.379
			C1-MAX_fengicina.lif - Series010.tif	0.379
			C1-MAX_fengicina.lif - Series010.tif	0.379
			C1-MAX_fengicina.lif - Series010.tif	0.379
			C1-MAX_fengicina.lif - Series008.tif	0.385
			C1-MAX_fengicina.lif - Series010.tif	0.385
			C1-MAX_fengicina.lif - Series010.tif	0.391
			C1-MAX_fengicina.lif - Series018.tif	0.392
			C1-MAX_fengicina.lif - Series018.tif	0.392
			C1-MAX_fengicina.lif - Series010.tif	0.397
			C1-MAX_fengicina.lif - Series010.tif	0.397
			C1-MAX_fengicina.lif - Series018.tif	0.398
			C1-MAX_fengicina.lif - Series008.tif	0.404
			C1-MAX_fengicina.lif - Series008.tif	0.404
			C1-MAX_fengicina.lif - Series010.tif	0.41
			C1-MAX_fengicina.lif - Series018.tif	0.411
			C1-MAX_fengicina.lif - Series018.tif	0.411
			C1-MAX_fengicina.lif - Series018.tif	0.411
			C1-MAX_fengicina.lif - Series008.tif	0.416
			C1-MAX_fengicina.lif - Series010.tif	0.416
			C1-MAX_fengicina.lif - Series018.tif	0.417
			C1-MAX_fengicina.lif - Series018.tif	0.417
			C1-MAX_fengicina.lif - Series008.tif	0.422
			C1-MAX_fengicina.lif - Series008.tif	0.422
			C1-MAX_fengicina.lif - Series018.tif	0.424
			C1-MAX_fengicina.lif - Series018.tif	0.424
			C1-MAX_fengicina.lif - Series008.tif	0.428
			C1-MAX_fengicina.lif - Series010.tif	0.428
			C1-MAX_fengicina.lif - Series010.tif	0.428
			C1-MAX_fengicina.lif - Series018.tif	0.43
			C1-MAX_fengicina.lif - Series018.tif	0.43
			C1-MAX_fengicina.lif - Series010.tif	0.435
			C1-MAX_fengicina.lif - Series018.tif	0.436
			C1-MAX_fengicina.lif - Series008.tif	0.441
			C1-MAX_fengicina.lif - Series018.tif	0.443
			C1-MAX_fengicina.lif - Series010.tif	0.447
			C1-MAX_fengicina.lif - Series010.tif	0.447
			C1-MAX_fengicina.lif - Series010.tif	0.447
			C1-MAX_fengicina.lif - Series018.tif	0.449
			C1-MAX_fengicina.lif - Series010.tif	0.453
			C1-MAX_fengicina.lif - Series010.tif	0.453
			C1-MAX_fengicina.lif - Series018.tif	0.456
			C1-MAX_fengicina.lif - Series018.tif	0.456
			C1-MAX_fengicina.lif - Series018.tif	0.456
			C1-MAX_fengicina.lif - Series010.tif	0.46
			C1-MAX_fengicina.lif - Series010.tif	0.466
			C1-MAX_fengicina.lif - Series018.tif	0.469
			C1-MAX_fengicina.lif - Series018.tif	0.469
			C1-MAX_fengicina.lif - Series018.tif	0.469
			C1-MAX_fengicina.lif - Series010.tif	0.472
			C1-MAX_fengicina.lif - Series010.tif	0.472
			C1-MAX_fengicina.lif - Series018.tif	0.475
			C1-MAX_fengicina.lif - Series010.tif	0.478
			C1-MAX_fengicina.lif - Series018.tif	0.481
			C1-MAX_fengicina.lif - Series018.tif	0.488
			C1-MAX_fengicina.lif - Series018.tif	0.488
			C1-MAX_fengicina.lif - Series018.tif	0.488
			C1-MAX_fengicina.lif - Series008.tif	0.491
			C1-MAX_fengicina.lif - Series010.tif	0.491
			C1-MAX_fengicina.lif - Series010.tif	0.491
			C1-MAX_fengicina.lif - Series010.tif	0.491
			C1-MAX_fengicina.lif - Series010.tif	0.491
			C1-MAX_fengicina.lif - Series010.tif	0.491
			C1-MAX_fengicina.lif - Series018.tif	0.494
			C1-MAX_fengicina.lif - Series018.tif	0.494
			C1-MAX_fengicina.lif - Series008.tif	0.497
			C1-MAX_fengicina.lif - Series018.tif	0.507
			C1-MAX_fengicina.lif - Series008.tif	0.509
			C1-MAX_fengicina.lif - Series010.tif	0.509
			C1-MAX_fengicina.lif - Series018.tif	0.514
			C1-MAX_fengicina.lif - Series018.tif	0.514
			C1-MAX_fengicina.lif - Series018.tif	0.52
			C1-MAX_fengicina.lif - Series018.tif	0.52
			C1-MAX_fengicina.lif - Series018.tif	0.526
			C1-MAX_fengicina.lif - Series018.tif	0.533
			C1-MAX_fengicina.lif - Series010.tif	0.534
			C1-MAX_fengicina.lif - Series010.tif	0.534
			C1-MAX_fengicina.lif - Series010.tif	0.534
			C1-MAX_fengicina.lif - Series010.tif	0.534
			C1-MAX_fengicina.lif - Series008.tif	0.54
			C1-MAX_fengicina.lif - Series008.tif	0.54
			C1-MAX_fengicina.lif - Series018.tif	0.546
			C1-MAX_fengicina.lif - Series018.tif	0.546
			C1-MAX_fengicina.lif - Series018.tif	0.546
			C1-MAX_fengicina.lif - Series008.tif	0.546
			C1-MAX_fengicina.lif - Series010.tif	0.546
			C1-MAX_fengicina.lif - Series010.tif	0.546
			C1-MAX_fengicina.lif - Series018.tif	0.552
			C1-MAX_fengicina.lif - Series010.tif	0.553
			C1-MAX_fengicina.lif - Series018.tif	0.558
			C1-MAX_fengicina.lif - Series008.tif	0.559
			C1-MAX_fengicina.lif - Series010.tif	0.559
			C1-MAX_fengicina.lif - Series010.tif	0.559
			C1-MAX_fengicina.lif - Series010.tif	0.565
			C1-MAX_fengicina.lif - Series008.tif	0.571
			C1-MAX_fengicina.lif - Series010.tif	0.571
			C1-MAX_fengicina.lif - Series010.tif	0.571
			C1-MAX_fengicina.lif - Series018.tif	0.578
			C1-MAX_fengicina.lif - Series018.tif	0.584
			C1-MAX_fengicina.lif - Series010.tif	0.584
			C1-MAX_fengicina.lif - Series008.tif	0.59
			C1-MAX_fengicina.lif - Series010.tif	0.59
			C1-MAX_fengicina.lif - Series010.tif	0.596
			C1-MAX_fengicina.lif - Series010.tif	0.596
			C1-MAX_fengicina.lif - Series018.tif	0.597
			C1-MAX_fengicina.lif - Series010.tif	0.609
			C1-MAX_fengicina.lif - Series018.tif	0.61
			C1-MAX_fengicina.lif - Series008.tif	0.615
			C1-MAX_fengicina.lif - Series010.tif	0.615
			C1-MAX_fengicina.lif - Series010.tif	0.615
			C1-MAX_fengicina.lif - Series018.tif	0.616
			C1-MAX_fengicina.lif - Series010.tif	0.627
			C1-MAX_fengicina.lif - Series010.tif	0.627
			C1-MAX_fengicina.lif - Series018.tif	0.629
			C1-MAX_fengicina.lif - Series018.tif	0.629
			C1-MAX_fengicina.lif - Series018.tif	0.629
			C1-MAX_fengicina.lif - Series008.tif	0.646
			C1-MAX_fengicina.lif - Series010.tif	0.646
			C1-MAX_fengicina.lif - Series018.tif	0.648
			C1-MAX_fengicina.lif - Series008.tif	0.652
			C1-MAX_fengicina.lif - Series010.tif	0.652
			C1-MAX_fengicina.lif - Series018.tif	0.655
			C1-MAX_fengicina.lif - Series018.tif	0.655
			C1-MAX_fengicina.lif - Series010.tif	0.658
			C1-MAX_fengicina.lif - Series018.tif	0.674
			C1-MAX_fengicina.lif - Series010.tif	0.677
			C1-MAX_fengicina.lif - Series010.tif	0.677
			C1-MAX_fengicina.lif - Series010.tif	0.677
			C1-MAX_fengicina.lif - Series010.tif	0.683
			C1-MAX_fengicina.lif - Series010.tif	0.683
			C1-MAX_fengicina.lif - Series008.tif	0.695
			C1-MAX_fengicina.lif - Series010.tif	0.695
			C1-MAX_fengicina.lif - Series018.tif	0.7
			C1-MAX_fengicina.lif - Series018.tif	0.713
			C1-MAX_fengicina.lif - Series018.tif	0.713
			C1-MAX_fengicina.lif - Series010.tif	0.714
			C1-MAX_fengicina.lif - Series010.tif	0.727
			C1-MAX_fengicina.lif - Series010.tif	0.727
			C1-MAX_fengicina.lif - Series010.tif	0.733
			C1-MAX_fengicina.lif - Series018.tif	0.745
			C1-MAX_fengicina.lif - Series010.tif	0.745
			C1-MAX_fengicina.lif - Series008.tif	0.751
			C1-MAX_fengicina.lif - Series018.tif	0.764
			C1-MAX_fengicina.lif - Series010.tif	0.764
			C1-MAX_fengicina.lif - Series008.tif	0.776
			C1-MAX_fengicina.lif - Series010.tif	0.776
			C1-MAX_fengicina.lif - Series018.tif	0.777
			C1-MAX_fengicina.lif - Series010.tif	0.782
			C1-MAX_fengicina.lif - Series018.tif	0.783
			C1-MAX_fengicina.lif - Series018.tif	0.783
			C1-MAX_fengicina.lif - Series008.tif	0.789
			C1-MAX_fengicina.lif - Series018.tif	0.802
			C1-MAX_fengicina.lif - Series008.tif	0.845
			C1-MAX_fengicina.lif - Series008.tif	0.851
			C1-MAX_fengicina.lif - Series018.tif	0.854
			C1-MAX_fengicina.lif - Series010.tif	0.857
			C1-MAX_fengicina.lif - Series018.tif	0.873
			C1-MAX_fengicina.lif - Series010.tif	0.882
			C1-MAX_fengicina.lif - Series018.tif	0.886
			C1-MAX_fengicina.lif - Series008.tif	0.888
			C1-MAX_fengicina.lif - Series018.tif	0.892
			C1-MAX_fengicina.lif - Series010.tif	0.894
			C1-MAX_fengicina.lif - Series010.tif	0.894
			C1-MAX_fengicina.lif - Series018.tif	0.905
			C1-MAX_fengicina.lif - Series008.tif	0.913
			C1-MAX_fengicina.lif - Series010.tif	0.913
			C1-MAX_fengicina.lif - Series018.tif	0.918
			C1-MAX_fengicina.lif - Series010.tif	0.919
			C1-MAX_fengicina.lif - Series018.tif	0.931
			C1-MAX_fengicina.lif - Series010.tif	0.931
			C1-MAX_fengicina.lif - Series010.tif	0.938
			C1-MAX_fengicina.lif - Series018.tif	0.95
			C1-MAX_fengicina.lif - Series010.tif	0.975
			C1-MAX_fengicina.lif - Series018.tif	0.982
			C1-MAX_fengicina.lif - Series010.tif	1
			C1-MAX_fengicina.lif - Series008.tif	1.025
			C1-MAX_fengicina.lif - Series010.tif	1.025
			C1-MAX_fengicina.lif - Series018.tif	1.033
			C1-MAX_fengicina.lif - Series010.tif	1.037
			C1-MAX_fengicina.lif - Series010.tif	1.037
			C1-MAX_fengicina.lif - Series010.tif	1.037
			C1-MAX_fengicina.lif - Series010.tif	1.049
			C1-MAX_fengicina.lif - Series010.tif	1.062
			C1-MAX_fengicina.lif - Series018.tif	1.072
			C1-MAX_fengicina.lif - Series008.tif	1.08
			C1-MAX_fengicina.lif - Series018.tif	1.085
			C1-MAX_fengicina.lif - Series008.tif	1.087
			C1-MAX_fengicina.lif - Series010.tif	1.087
			C1-MAX_fengicina.lif - Series018.tif	1.11
			C1-MAX_fengicina.lif - Series008.tif	1.124
			C1-MAX_fengicina.lif - Series008.tif	1.143
			C1-MAX_fengicina.lif - Series008.tif	1.143
			C1-MAX_fengicina.lif - Series018.tif	1.149
			C1-MAX_fengicina.lif - Series010.tif	1.149
			C1-MAX_fengicina.lif - Series018.tif	1.155
			C1-MAX_fengicina.lif - Series010.tif	1.161
			C1-MAX_fengicina.lif - Series018.tif	1.232
			C1-MAX_fengicina.lif - Series010.tif	1.254
			C1-MAX_fengicina.lif - Series010.tif	1.279
			C1-MAX_fengicina.lif - Series010.tif	1.279
			C1-MAX_fengicina.lif - Series008.tif	1.292
			C1-MAX_fengicina.lif - Series010.tif	1.292
			C1-MAX_fengicina.lif - Series010.tif	1.304
			C1-MAX_fengicina.lif - Series018.tif	1.335
			C1-MAX_fengicina.lif - Series008.tif	1.341
			C1-MAX_fengicina.lif - Series010.tif	1.341
			C1-MAX_fengicina.lif - Series010.tif	1.354
			C1-MAX_fengicina.lif - Series010.tif	1.372
			C1-MAX_fengicina.lif - Series018.tif	1.38
			C1-MAX_fengicina.lif - Series010.tif	1.391
			C1-MAX_fengicina.lif - Series018.tif	1.406
			C1-MAX_fengicina.lif - Series018.tif	1.412
			C1-MAX_fengicina.lif - Series018.tif	1.457
			C1-MAX_fengicina.lif - Series010.tif	1.472
			C1-MAX_fengicina.lif - Series008.tif	1.478
			C1-MAX_fengicina.lif - Series018.tif	1.483
			C1-MAX_fengicina.lif - Series010.tif	1.503
			C1-MAX_fengicina.lif - Series018.tif	1.515
			C1-MAX_fengicina.lif - Series008.tif	1.528
			C1-MAX_fengicina.lif - Series018.tif	1.541
			C1-MAX_fengicina.lif - Series018.tif	1.541
			C1-MAX_fengicina.lif - Series010.tif	1.577
			C1-MAX_fengicina.lif - Series018.tif	1.579
			C1-MAX_fengicina.lif - Series010.tif	1.677
			C1-MAX_fengicina.lif - Series018.tif	1.695
			C1-MAX_fengicina.lif - Series010.tif	1.695
			C1-MAX_fengicina.lif - Series010.tif	1.708
			C1-MAX_fengicina.lif - Series018.tif	1.72
			C1-MAX_fengicina.lif - Series010.tif	1.732
			C1-MAX_fengicina.lif - Series008.tif	1.764
			C1-MAX_fengicina.lif - Series018.tif	1.778
			C1-MAX_fengicina.lif - Series018.tif	1.778
			C1-MAX_fengicina.lif - Series010.tif	1.788
			C1-MAX_fengicina.lif - Series018.tif	1.797
			C1-MAX_fengicina.lif - Series008.tif	1.819
			C1-MAX_fengicina.lif - Series008.tif	1.826
			C1-MAX_fengicina.lif - Series018.tif	1.849
			C1-MAX_fengicina.lif - Series010.tif	1.863
			C1-MAX_fengicina.lif - Series018.tif	1.868
			C1-MAX_fengicina.lif - Series010.tif	1.875
			C1-MAX_fengicina.lif - Series010.tif	1.906
			C1-MAX_fengicina.lif - Series018.tif	1.913
			C1-MAX_fengicina.lif - Series010.tif	1.937
			C1-MAX_fengicina.lif - Series010.tif	1.956
			C1-MAX_fengicina.lif - Series010.tif	1.987
			C1-MAX_fengicina.lif - Series018.tif	2.022
			C1-MAX_fengicina.lif - Series018.tif	2.028
			C1-MAX_fengicina.lif - Series010.tif	2.124
			C1-MAX_fengicina.lif - Series008.tif	2.149
			C1-MAX_fengicina.lif - Series018.tif	2.182
			C1-MAX_fengicina.lif - Series010.tif	2.198
			C1-MAX_fengicina.lif - Series010.tif	2.204
			C1-MAX_fengicina.lif - Series010.tif	2.279
			C1-MAX_fengicina.lif - Series008.tif	2.304
			C1-MAX_fengicina.lif - Series018.tif	2.362
			C1-MAX_fengicina.lif - Series008.tif	2.378
			C1-MAX_fengicina.lif - Series008.tif	2.378
			C1-MAX_fengicina.lif - Series018.tif	2.433
			C1-MAX_fengicina.lif - Series008.tif	2.502
			C1-MAX_fengicina.lif - Series010.tif	2.589
			C1-MAX_fengicina.lif - Series018.tif	2.664
			C1-MAX_fengicina.lif - Series010.tif	2.695
			C1-MAX_fengicina.lif - Series010.tif	2.701
			C1-MAX_fengicina.lif - Series018.tif	2.754
			C1-MAX_fengicina.lif - Series018.tif	2.786
			C1-MAX_fengicina.lif - Series018.tif	2.792
			C1-MAX_fengicina.lif - Series018.tif	2.869
			C1-MAX_fengicina.lif - Series010.tif	2.875
			C1-MAX_fengicina.lif - Series018.tif	2.889
			C1-MAX_fengicina.lif - Series018.tif	2.946
			C1-MAX_fengicina.lif - Series018.tif	3.004
			C1-MAX_fengicina.lif - Series018.tif	3.19
			C1-MAX_fengicina.lif - Series018.tif	3.357
			C1-MAX_fengicina.lif - Series010.tif	3.372
			C1-MAX_fengicina.lif - Series010.tif	3.415
			C1-MAX_fengicina.lif - Series018.tif	3.434
			C1-MAX_fengicina.lif - Series010.tif	3.44
			C1-MAX_fengicina.lif - Series018.tif	3.588
			C1-MAX_fengicina.lif - Series018.tif	3.678
			C1-MAX_fengicina.lif - Series010.tif	3.682
			C1-MAX_fengicina.lif - Series018.tif	3.729
			C1-MAX_fengicina.lif - Series010.tif	3.732
			C1-MAX_fengicina.lif - Series018.tif	3.941
			C1-MAX_fengicina.lif - Series010.tif	4.105
			C1-MAX_fengicina.lif - Series018.tif	4.16
			C1-MAX_fengicina.lif - Series018.tif	4.172
			C1-MAX_fengicina.lif - Series008.tif	4.496
			C1-MAX_fengicina.lif - Series018.tif	4.667
			C1-MAX_fengicina.lif - Series018.tif	4.712
			C1-MAX_fengicina.lif - Series008.tif	4.726
			C1-MAX_fengicina.lif - Series018.tif	4.936
			C1-MAX_fengicina.lif - Series018.tif	4.955
			C1-MAX_fengicina.lif - Series018.tif	4.968
			C1-MAX_fengicina.lif - Series010.tif	4.993
			C1-MAX_fengicina.lif - Series018.tif	5.077
			C1-MAX_fengicina.lif - Series018.tif	5.572
			C1-MAX_fengicina.lif - Series010.tif	6.582
			C1-MAX_fengicina.lif - Series010.tif	7.209
			C1-MAX_fengicina.lif - Series010.tif	7.278
			C1-MAX_fengicina.lif - Series018.tif	7.696
			C1-MAX_fengicina.lif - Series010.tif	7.756
			C1-MAX_fengicina.lif - Series010.tif	8.116
			C1-MAX_fengicina.lif - Series010.tif	8.482
			C1-MAX_fengicina.lif - Series018.tif	11.862
			C1-MAX_fengicina.lif - Series010.tif	13.798
			C1-MAX_fengicina.lif - Series018.tif	32.602
