# Supplementary material for: Bacillus subtilis biofilm matrix components target seed oil bodies to promote growth and anti-fungal resistance in melon
Source: Nat Microbiol. 2022 Jun 6;7(7):1001–15. doi: 10.1038/s41564-022-01134-8 (PMC9246715; doi:10.1038/s41564-022-01134-8)
Supplement: Source Data Fig. 5 — Statistical source data. [file 41564_2022_1134_MOESM9_ESM.xlsx]

## Sheet: Hoja1
	Plant weight (g)				Lession area (mm2)
	Control	TasA	Fen		Control	TasA 1.5	Fen
	3.247	4.32	4.56		125	184.6	71.25
	2.46	4.44	6.5		163.7	109.9	52.76
	3.7	3.73	6.35		75.6	188.1	108.06
	4.18	4.32	5.56		88.5	161.9	98.55
	1.05				178.9	287.3	79.32
					288.7	158.2	96.24
					103.8	272	80.56
					236.4	99.1	63.8
					172.5	108.5	50
					206.2	88.7	58.21
					148	118.2	64.14
					200.8	202.1	67.16
					126.8	142.4	53.22
					145.6		90.25
					187.1		108.27
					139.98		56.1
					77.19		51.32
					302.22		70.98
					314.19		86.46
					72.41
					184.83
					191.42
					84.54
					87.19
					50.69
					97.33
					48.6
					65.08
