# Supplementary material for: Bacillus subtilis biofilm matrix components target seed oil bodies to promote growth and anti-fungal resistance in melon
Source: Nat Microbiol. 2022 Jun 6;7(7):1001–15. doi: 10.1038/s41564-022-01134-8 (PMC9246715; doi:10.1038/s41564-022-01134-8)
Supplement: Source Data Extended Data Fig. 1 — Statistical source data. [file 41564_2022_1134_MOESM10_ESM.xlsx]

## Sheet: Hoja1
		Hour	0	19	24	43
	Control (78 seeds)	Germinated seeds	0	1900-01-08	42	67
		Germination rate (%)	0	10.2564	53.8462	85.8974
	3610 (83 seeds)	Germinated seeds	0	10	44	67
		Germination rate (%)	0	12.0482	53.012	80.7229
	Gene	Condition	Ct1	Ct2	Ct3	Ct4	Ct5	Ct6
	HK (act7)	Control 0h	30.67	30.84	30.89	28.66	28.97	29.04
		Control 16h	29.19	29.26	29.53	30.9	30.48	30.26
		3610 0h	22.83	22.88	22.93	21.61	21.6	21.72
		3610 16h	21.26	21.2	21.1	21.46	21.47	21.24
	Ga20ox1	Control 0h	35.74	33.81	34.99	29.46	29.77	29.55
		Control 16h	30.16	29.86	29.84	32.44	31.78	31.46
		3610 0h	26.55	26.28	26.59	25.79	25.85	26.06
		3610 16h	21.99	21.91	21.96	22.21	22.18	22.22
	CYP707A1	Control 0h	34.16	34.91	34.27	29.61	29.62	29.87
		Control 16h	31.58	31.51	31.17	31.19	31.5	32
		3610 0h	27.6	27.91	27.96	25.74	25.74	25.86
		3610 16h	24.88	24.88	24.9	25.24	25.26	25.29
