# Supplementary material for: Bacillus subtilis biofilm matrix components target seed oil bodies to promote growth and anti-fungal resistance in melon
Source: Nat Microbiol. 2022 Jun 6;7(7):1001–15. doi: 10.1038/s41564-022-01134-8 (PMC9246715; doi:10.1038/s41564-022-01134-8)
Supplement: Source Data Extended Data Fig. 3 — Statistical source data. [file 41564_2022_1134_MOESM11_ESM.xlsx]

## Sheet: Hoja1
	Total CFUs (Adhesion to seed)
	3610	∆bslA	∆eps	∆tasA	∆tapA	JC81
	890000	126000	158000	39000	25000	3100
	234000	207000	2500	800	1300	25000
	150000	1900	2200	500	300	3900
	125000	14400	134000	4700	30100	23000
	810000	730000	1250000	24600	540000	99000
	49000	33000	11100	71000	2600	14100
	Radicle persistence	Assay 1 for structural components of ECM						Assay 2 for secondary metabolites mutants
		WT	eps	bslA	tasA	JC81	tapA	WT	pks	pps	srf
		3.7866e+06	1500000	25000	0	100000	140000	150000	50000	100000	50000
		3.7866e+06	810000	18000	370000	1020000	20000	40000	96666.7	40000	20000
		2.35674e+06	1500000	25000	0	100000	140000	60000		30000
			810000	18000	370000	1020000	20000
