# Supplementary material for: Bacillus subtilis biofilm matrix components target seed oil bodies to promote growth and anti-fungal resistance in melon
Source: Nat Microbiol. 2022 Jun 6;7(7):1001–15. doi: 10.1038/s41564-022-01134-8 (PMC9246715; doi:10.1038/s41564-022-01134-8)
Supplement: Source Data Extended Data Fig. 4 — Statistical source data. [file 41564_2022_1134_MOESM12_ESM.xlsx]

## Sheet: Hoja1
Normalized feature area
Label (id_m/z_retentiontime)	4297_288.2897_4.58	873_637.3047_5.6	3647_314.1804_0.67	890_638.3369_5.85	4546_309.2056_3.83
Control_seed_3_5_days_extremo_raiz_180512072804	2.22881	0.0396673	3.17319	0.0396673	0.245371
Control_seed_4_5_days_mitad_raiz	2.6202	0.0385268	3.76064	0.0385268	0.414151
Control_seed_4_5_days_extremo_raiz_180512075819	3.23701	0.0391185	3.573	0.0391185	0.188426
Control_seed_3_5_days_mitad_raiz	1.2212	0.0379424	3.29434	0.0379424	0.158576
Control_seed_4_5_days_mitad_raiz_180512080823	1.82394	0.0384411	4.77833	0.0384411	0.383114
Control_seed_3_5_days_extremo_raiz	2.00027	0.0384127	2.62856	0.0384127	0.265652
Control_seed_4_5_days_extremo_raiz	1.88493	0.0394441	2.91228	0.0394441	0.246707
Control_seed_4_5_days_inicio_raiz_180512081826	1.89255	0.0388775	6.0408	0.0388775	0.474811
Control_seed_3_5_days_inicio_raiz	1.45096	1.29341	4.65738	0.0387592	0.72942
Control_seed_3_5_days_mitad_raiz_180512073809	2.32341	0.828247	4.96014	0.0386714	0.30824
Control_seed_3_5_days_inicio_raiz_180512074813	1.71105	0.0392722	6.90339	0.0392722	0.673954
Control_seed_4_5_days_inicio_raiz	2.84382	0.496135	3.48675	0.0386423	0.491008
bslA_seed_1_5_days_inicio_raiz	0.502748	2.71669	0.868295	2.33857	0.285739
bslA_seed_1_5_days_extremo_raiz	0.63837	2.12275	0.211087	2.23854	0.205037
bslA_seed_1_5_days_mitad_raiz	0.584234	2.60734	0.684496	2.17492	0.255141
bslA_seed_2_5_days_mitad_raiz	0.212142	2.04045	0.721697	2.17226	0.175654
bslA_seed_2_5_days_extremo_raiz	0.333423	2.63466	1.06739	2.81364	0.237119
bslA_seed_2_5_days_inicio_raiz	0.238631	2.50663	1.23136	1.53595	0.346121
eps_seed_2_5_days_extremo_raiz	0.501467	2.64743	0.116152	1.3781	0.126588
eps_seed_1_5_days_extremo_raiz	0.486303	3.26176	0.6332	1.96035	0.191006
eps_seed_1_5_days_mitad_raiz	0.347815	2.41961	0.528603	1.38159	0.126868
eps_seed_2_5_days_inicio_raiz	0.457379	2.64567	1.4334	1.09493	0.249538
eps_seed_1_5_days_inicio_raiz	0.366886	2.43183	0.660688	1.20967	0.219909
eps_seed_2_5_days_mitad_raiz	0.391584	2.25804	0.57537	2.15917	0.294324
JC81_seed_1_5_days_extremo_raiz	0.318004	2.2553	0.521643	2.34549	0.178942
JC81_seed_1_5_days_mitad_raiz	0.635204	2.25914	0.696907	2.2372	0.194271
JC81_seed_2_5_days_extremo_raiz	0.311357	3.06839	0.284101	1.81317	0.127759
JC81_seed_2_5_days_mitad_raiz	0.342333	2.30398	0.319515	0.797679	0.229877
JC81_seed_2_5_days_inicio_raiz	0.740539	2.49964	0.869483	2.22091	0.417588
JC81_seed_1_5_days_inicio_raiz	0.392951	2.20284	0.982625	1.47817	0.31524
pks_seed_1_5_days_extremo_raiz	0.593757	2.32317	0.247052	2.46199	0.111876
pks_seed_1_5_days_mitad_raiz	0.348605	2.22413	0.186035	2.59274	0.127228
pks_seed_2_5_days_mitad_raiz	0.323382	2.36694	0.989489	2.93894	0.245934
pks_seed_2_5_days_extremo_raiz	0.231266	2.2171	0.85089	2.6646	0.131935
pks_seed_1_5_days_inicio_raiz	0.572151	2.70409	0.8923	2.26849	0.161442
pks_seed_2_5_days_inicio_raiz	0.153804	2.85306	0.624501	1.93729	0.469344
pps_seed_2_5_days_extremo_raiz	0.225581	2.23521	0.283703	2.12228	0.112743
pps_seed_1_5_days_inicio_raiz	0.332661	2.75007	1.58134	2.92919	0.231193
pps_seed_1_5_days_extremo_raiz	0.213063	2.41655	0.47372	1.93923	0.223913
pps_seed_2_5_days_inicio_raiz	0.354959	2.3424	1.28758	1.84104	0.227015
pps_seed_2_5_days_mitad_raiz	0.288083	2.43719	0.936423	2.19377	0.156406
pps_seed_1_5_days_mitad_raiz	0.166	2.47987	0.698085	2.30894	0.160161
tasA_seed_2_5_days_extremo_raiz	0.543776	2.70005	0.578296	1.66001	0.22851
tasA_seed_2_5_days_mitad_raiz	0.392708	2.44012	0.481999	1.37199	0.262874
tasA_seed_2_5_days_inicio_raiz	0.233855	2.39516	0.407232	1.01887	0.279568
tasA_seed_1_5_days_extremo_raiz	0.407012	2.94818	0.758802	2.31217	0.336437
tasA_seed_1_5_days_inicio_raiz	0.426577	2.0041	0.894901	2.45208	0.4966
tasA_seed_1_5_days_mitad_raiz	0.386466	2.27437	1.049	2.66114	0.311777
3610_seed_1_5_days_extremo_raiz	0.281901	4.31518	3.80936	0.324609	1.33173
3610_seed_2_5_days_extremo_raiz	0.426051	3.52648	4.59641	0.193375	1.04299
3610_seed_2_5_days_mitad_raiz	0.539492	3.03889	4.7635	0.723008	1.45523
3610_seed_1_5_days_inicio_raiz	0.460289	3.01007	4.58779	0.444339	0.814257
3610_seed_1_5_days_mitad_raiz	0.449763	2.75116	6.45344	0.741279	1.66793
3610_seed_2_5_days_inicio_raiz	0.446393	3.18164	4.4566	1.59772	1.75592
