# Supplementary material for: Bacillus subtilis biofilm matrix components target seed oil bodies to promote growth and anti-fungal resistance in melon
Source: Nat Microbiol. 2022 Jun 6;7(7):1001–15. doi: 10.1038/s41564-022-01134-8 (PMC9246715; doi:10.1038/s41564-022-01134-8)
Supplement: Source Data Extended Data Fig. 5 — Statistical source data. [file 41564_2022_1134_MOESM13_ESM.xlsx]

## Sheet: Hoja1
	Polymerization dynamics (Tht)												Radicle area (cm2)
	Time (hours)	Buffer					TasA						0 hours of polymerization			4 hours of polymerization			24 hours of polymerization			48 hours of polymerization			120 hours of polymerization
	0	2418	2481	3283	2568	3604	9736	10263	9179	9559	9410		Control	TasA 1.5 µM	TasA 3 µM	Control	TasA 1.5 µM	TasA 3 µM	Control	TasA 1.5 µM	TasA 3 µM	Control	TasA 1.5 µM	TasA 3 µM	Control	TasA 1.5 µM	TasA 3 µM
	0.5	2414	2372	3452	2412	3686	13034	12966	12364	12974	13515		0.869	0.631	0.85	0.604	1.015	0.63	0.707	1.444	1.332	0.7	0.859	1.248	0.503	0.442	0.384
	1	2353	2325	2882	2328	3035	15086	15044	14442	15275	16518		1.076	0.722	0.874	0.894	1.051	0.836	0.938	1.522	1.502	0.989	1.052	1.419	0.526	0.62	0.44
	1.5	2306	2296	2966	2324	2979	16652	16806	16034	17010	18220		1.138	0.882	0.886	1.036	1.183	0.852	1.367	1.641	1.517	1.053	1.216	1.47	0.553	0.69	0.534
	2	2335	2289	3797	2317	3169	17742	17971	17359	18302	19513		1.25	0.901	1.008	1.132	1.322	1.123	1.452	2.016	1.578	1.141	1.33	1.775	0.559	0.768	0.573
	2.5	2286	2277	3264	2333	2979	19090	19244	18286	19471	20701		1.491	1.258	1.024	1.439	1.46	1.196	1.49	2.069	1.641	1.648	1.363	2.53	0.606	0.823	0.646
	3	2287	2295	3045	2350	2889	20088	20228	19177	20408	21679		1.515	1.659	1.083	1.445	1.587	1.24	1.8	2.317	1.767	1.685	1.446	2.729	0.63	0.84	0.825
	3.5	2269	2264	3052	2288	2834	20746	20975	20029	21178	22386		1.565	1.744	1.228	1.556	1.632	1.334	1.863	2.33	1.93	2.014	1.452	2.765	0.685	0.918	0.827
	4	2291	2263	3332	2269	2896	21520	21650	20759	22031	23286		1.666	1.871	1.368	1.57	1.758	1.479	1.966	2.456	2.058	2.044	1.492	2.814	0.77	0.933	0.84
	4.5	2238	2242	3056	2264	2768	22256	22358	21487	22686	23854		1.718	1.902	1.58	1.81	1.792	1.517	2.111	2.663	2.571	2.202	1.521	3.06	0.792	0.956	0.885
	5	2214	2215	2868	2271	2660	22994	23161	22171	23559	24616		1.781		1.632	1.971	1.889	1.759	2.144			2.339	1.536	3.159			0.91
	5.5	2231	2205	2814	2188	2538	23756	23895	22870	24044	25464		2.042		1.637	2.059						2.518	1.769
	6	2184	2184	2687	2220	2629	24718	24828	23908	24987	26470					2.086							2.077
	6.5	2218	2228	2990	2218	2623	25480	25598	24590	25954	27140
	7	2193	2254	2929	2261	2638	26450	26504	25406	26862	28148
	7.5	2215	2211	2884	2219	2578	27064	27123	26031	27599	28961		Polymerization dynamics in Apoplastic Fluid (Tht)
	8	2214	2253	2779	2200	2556	27708	27757	26959	28316	29547		Time (hours)	Buffer			TasA in buffer			AF	TasA in AF
	8.5	2189	2208	2804	2254	2586	28261	28342	27276	28812	29942		0	2201	2243	2228	7344	9045	8789	2936	13452	18295	20166
	9	2219	2198	2774	2212	2573	28813	28997	27866	29310	30634		0.5	2091	2058	2090	7366	9095	8997	2799	18663	25854	28698
	9.5	2209	2210	2741	2250	2536	29498	29490	28597	30115	31172		1	2082	2086	2117	7660	9678	9488	2716	23749	33612	37468
	10	2203	2189	2718	2217	2530	30052	29926	28990	30345	31967		1.5	2045	2033	2082	8130	10225	10030	2664	27592	39160	43232
	10.5	2199	2153	2713	2215	2538	30384	30535	29379	31048	32248		2	2027	2072	2073	8233	10505	10237	2671	29895	42607	47564
	11	2139	2164	2660	2238	2641	30812	31161	30194	31555	32731		2.5	2009	2019	2042	8420	10900	10687	2586	31374	45412	50408
	11.5	2196	2187	2612	2254	2559	31488	31398	30519	32086	33422		3	2016	2065	2068	8632	11071	10897	2615	33009	47135	52738
	12	2216	2203	2617	2224	2561	31936	32022	30842	32678	33903		3.5	2033	2032	2056	8851	11425	11126	2560	34117	49242	54596
	12.5	2197	2237	2637	2235	2534	32634	32765	31450	33228	34288		4	2098	2076	2119	9111	11746	11457	2561	34992	50478	56267
	13	2153	2195	2620	2220	2520	32933	32932	31698	33668	34711		4.5	2079	2072	2122	9202	12032	11684	2594	36129	52090	57792
	13.5	2186	2223	2685	2241	2483	33256	33603	32218	33951	35154		5	2101	2095	2114	9365	12151	11896	2555	36535	52638	59172
	14	2204	2191	2634	2237	2477	33598	33877	32712	34382	35678		5.5	2104	2084	2061	9531	12477	12104	2517	37023	53882	59871
	14.5	2154	2221	2585	2208	2511	34274	34240	33096	34845	36300		6	2008	2018	2049	9594	12673	12304	2503	37749	54687	60973
	15	2146	2220	2618	2179	2487	34704	34736	33317	35233	36480		6.5	1976	1998	2030	9571	12836	12445	2473	38207	55354	61587
	15.5	2201	2179	2634	2164	2521	35304	35067	33724	35738	36871		7	1990	1948	2058	9804	12997	12705	2496	38761	56125	62489
	16	2159	2201	2621	2218	2490	35470	35719	34256	36207	37530		7.5	2045	2008	2069	10002	13113	12904	2502	38715	56583	62927
	16.5	2214	2207	2642	2174	2500	35904	35993	34641	36731	37731		8	1987	2037	2051	10069	13468	13082	2505	39252	56808	63572
	17	2199	2214	2608	2186	2474	36279	36338	34870	37070	38249		8.5	2039	1978	2070	10254	13564	13039	2465	39622	57534	64442
	17.5	2178	2253	2568	2222	2465	36802	36860	35602	37491	38604		9	1998	2018	2099	10269	13727	13336	2451	39789	58038	65014
	18	2206	2203	2599	2220	2500	36999	37117	36160	37728	38790		9.5	2033	2013	2044	10378	13867	13366	2458	39860	58410	65126
	18.5	2203	2172	2628	2230	2465	37381	37568	36299	37897	39372		10	1981	1969	2035	10464	14060	13617	2437	40610	58933	65681
	19	2163	2169	2550	2224	2481	37930	37959	36620	38618	39821		10.5	2019	1986	2038	10570	14116	13723	2452	40668	59400	66058
	19.5	2258	2181	2594	2211	2478	38421	38396	37028	39024	40153		11	1988	1986	1998	10784	14298	13859	2440	40785	59944	66579
	20	2214	2203	2592	2170	2501	38741	38403	37163	39670	40586		11.5	2007	2012	2005	10731	14359	13928	2485	40870	60259	67168
	20.5	2195	2138	2552	2186	2439	38711	38658	37706	39509	40600		12	1991	2008	2014	10910	14583	14098	2438	41247	60440	67644
	21	2196	2201	2535	2164	2455	39297	39171	37978	39894	41185		12.5	2021	2022	2065	10921	14588	14292	2465	41608	60686	68210
	21.5	2211	2184	2565	2204	2485	39547	39484	38024	40483	41526		13	2011	1980	2046	10996	14946	14370	2491	41484	61143	68098
	22	2211	2195	2587	2164	2464	39837	39868	38558	40473	41736		13.5	2022	2031	2105	11094	14876	14538	2495	41810	61203	68586
	22.5	2210	2184	2552	2200	2432	39949	39988	38792	41073	41988		14	2004	1982	2021	11085	15085	14421	2545	41810	61552	69106
	23	2188	2179	2603	2214	2463	40267	40302	39176	41347	42645		14.5	2044	2010	2075	11246	15216	14678	2628	42024	61774	69174
	23.5	2277	2183	2584	2212	2472	40539	40619	39448	41576	42638		15	2013	2032	2074	11289	15342	14648	2452	42475	61860	69294
	24	2208	2183	2589	2194	2469	40622	40718	39532	41635	42792		15.5	2069	1987	2047	11437	15277	14810	2536	42308	61867	69421
	24.5	2224	2176	2580	2200	2531	40892	40967	39862	42110	43310		16	1996	1983	2032	11459	15320	14972	2509	42385	62109	69997
	25	2196	2134	2561	2157	2486	40633	41102	40000	42243	43781		16.5	2040	1991	2049	11503	15516	15007	2576	42782	62489	70057
	25.5	2210	2161	2530	2225	2493	40840	41218	40038	42336	43780		17	2006	1978	2036	11564	15712	15148	2592	42837	62372	70584
	26	2204	2174	2518	2202	2457	40832	41519	39967	42499	44139		17.5	2040	2016	2102	11678	15812	15234	2538	42849	63102	70823
	26.5	2200	2171	2600	2231	2481	40403	41292	40051	42528	44305		18	2092	2071	2135	11718	15942	15386	2552	43026	63335	71186
	27	2216	2170	2552	2185	2455	40840	41294	40042	42610	44678		18.5	2050	2066	2090	11833	16092	15432	2586	42974	63646	71400
	27.5	2198	2173	2538	2215	2448	40463	41085	39895	42112	44633		19	2076	2057	2093	11836	16115	15529	2516	43313	63885	71597
	28	2163	2158	2490	2248	2491	40465	41108	39773	42104	44742		19.5	2095	2071	2108	12046	16328	15725	2514	43356	64054	71445
	28.5	2216	2173	2545	2177	2474	40254	41030	39810	42190	44810		20.5	2146	2080	2082	12082	15041	15834	2529	43697	64277	72304
	29	2245	2161	2527	2154	2468	40292	41219	39810	42376	44864		21	1997	2032	2065	12200	15183	15990	2472	43562	63858	72158
	29.5	2260	2156	2502	2169	2462	40082	41063	39773	42182	44984		21.5	1946	1972	2039	12199	15363	16056	2516	43496	64203	72192
	30	2252	2143	2559	2220	2532	39545	40851	39469	42023	44847		22	2001	2007	2080	12171	15386	16103	2522	43586	64208	72335
	30.5	2250	2145	2529	2213	2491	39164	40798	39110	41946	44786		22.5	2016	1961	2029	12288	15505	16279	2510	43556	64238	72362
	31	2194	2121	2548	2236	2446	39102	40429	39105	41837	44957		23	2012	1996	2028	12394	15602	16427	2496	43513	64798	72472
	31.5	2216	2188	2570	2263	2511	38382	40100	38757	41594	45348		23.5	2073	2000	2061	12330	15574	16278	2472	43503	64692	72567
	32	2212	2174	2527	2248	2512	38164	39597	38334	41276	45102		24	2083	2054	2088	12457	15621	16400	2514	43678	64448	72770
	32.5	2235	2148	2549	2218	2492	37435	39260	37952	40725	44972		24.5	2007	2033	2031	12502	15689	16408	2483	43448	64306	72800
	33	2246	2163	2532	2232	2475	36912	38612	37377	40342	44874		25	2067	1996	2078	12482	15780	16540	2490	43738	64749	72763
	33.5	2254	2182	2542	2216	2512	36624	38126	36855	39820	44944		25.5	2044	2041	2064	12633	15713	16512	2475	43753	64756	73414
	34	2242	2154	2560	2178	2548	36085	37560	36464	39104	44548		26	2044	1983	2020	12534	15886	16688	2464	44003	64892	73155
	34.5	2248	2169	2539	2229	2532	35780	37287	36103	38728	44439		26.5	2038	1989	2016	12647	15935	16660	2470	43773	64862	73244
	35	2243	2174	2571	2248	2515	35609	36732	35714	38311	44072		27	2088	1981	2060	12690	15987	16811	2482	43988	65249	73607
	35.5	2234	2178	2521	2230	2502	35190	36423	35326	37618	43726		27.5	2037	1989	2047	12711	16077	16738	2518	43745	65270	73272
	36	2244	2157	2502	2244	2508	34987	35950	35088	37494	43360		28	2008	1944	1994	12745	16119	16884	2473	43890	65324	73590
	36.5	2266	2189	2559	2222	2495	35097	35728	35314	37158	42766		28.5	1995	1980	2037	12885	16276	16956	2533	43918	65306	73627
	37	2214	2183	2532	2209	2470	34807	35574	35202	36892	42185		29	1977	1977	1984	12971	16307	16936	2526	43969	65088	73772
	37.5	2182	2172	2543	2274	2525	35262	35440	35082	36649	41748		29.5	2006	1958	1988	12917	16417	16952	2544	44059	65136	73516
	38	2202	2126	2523	2269	2569	35187	35675	35293	36818	41342		30	1963	1972	1976	13016	16386	17262	2577	44274	65333	74074
	38.5	2219	2115	2537	2298	2483	35309	35250	35466	36662	40775		30.5	1990	1982	1953	13060	16452	17220	2608	44296	65617	73523
	39	2257	2171	2504	2247	2489	35429	35510	35514	36718	40285		31	2000	1966	1967	13176	16517	17320	2550	44342	65772	74046
	39.5	2231	2110	2549	2280	2474	35402	35606	35521	36663	39810		31.5	2031	1964	2021	13152	16594	17364	2609	44066	66001	73911
	40	2263	2150	2545	2282	2476	35558	35611	35720	36846	39565		32	1969	2007	2069	13213	16717	17364	2612	44085	65893	74121
	40.5	2241	2144	2536	2245	2517	35456	35856	35637	36985	39296		32.5	1962	1999	1986	13229	16751	17595	2612	44346	65422	74285
	41	2228	2115	2580	2223	2505	35598	35908	35531	37424	38992		33	2010	2009	1988	13218	16863	17468	2643	44044	65542	73901
	41.5	2217	2113	2538	2242	2492	35406	36058	35550	37356	38753		33.5	2030	1957	2024	13477	16899	17719	2640	44178	65265	74041
	42	2219	2150	2554	2289	2495	35476	35776	35697	37256	38652		34	1974	1960	1992	13379	16991	17606	2664	44268	65519	73489
	42.5	2238	2211	2531	2247	2472	35156	35593	35368	37257	38499		34.5	1989	1930	1984	13521	17170	17605	2654	44244	65770	73800
	43	2252	2167	2519	2306	2485	35048	35911	35199	37510	38756		35	2063	1956	2004	13430	17130	17684	2707	44189	65574	73553
	43.5	2266	2145	2523	2258	2482	34796	35750	34788	37317	38668		35.5	1997	1979	1976	13542	17124	17880	2708	44139	65782	73458
	44	2262	2168	2603	2245	2513	34598	35906	34550	37232	38629		36	2044	1997	1971	13558	17156	17809	2709	44050	65496	73531
	44.5	2219	2154	2576	2292	2486	34115	35746	33968	37121	38644		36.5	2038	2012	2034	13639	17172	17907	2714	43668	65596	73218
	45	2240	2220	2542	2255	2510	33710	35498	33795	36876	38707		37	2016	1982	2046	13563	17130	18026	2764	43593	65548	72926
	45.5	2254	2234	2566	2283	2554	33337	35203	33529	36839	38674		37.5	2001	2022	2011	13684	17241	18148	2756	43445	65524	72719
	46	2273	2166	2570	2275	2469	33032	34862	33324	36440	38876		38	1998	1966	2036	13632	17472	18210	2763	43575	65624	73044
	46.5	2267	2152	2558	2280	2484	32770	34458	33172	36094	38638		38.5	2006	2025	1988	13695	17443	18200	2760	43391	65100	72699
	47	2224	2172	2570	2323	2475	32380	34353	32520	35675	38886		39	1975	2010	2026	13723	17527	18216	2780	43249	64614	72923
	47.5	2251	2180	2512	2274	2523	32277	34259	32432	35498	38958		39.5	2004	1982	2022	13781	17544	18155	2740	43490	64399	73142
	48	2237	2160	2494	2242	2467	32030	33490	32089	35152	38844		40	1973	2012	1996	13842	17627	18362	2744	43173	64562	73006
	48.5	2267	2146	2513	2289	2469	31508	33483	31795	34886	38688		40.5	1989	1956	2015	13938	17701	18336	2802	43174	64781	72762
	49	2269	2155	2536	2290	2488	31508	33250	31494	34614	38595		41	2030	1929	1950	13927	17771	18452	2810	42918	64084	72747
	49.5	2244	2180	2552	2260	2496	31232	32826	31077	34354	38427		41.5	2002	1906	1953	13981	17707	18370	2748	43094	64180	72697
	50	2247	2181	2525	2222	2466	30746	32582	30690	33839	38102		42	2029	1955	2019	14070	17831	18589	2759	42900	64342	72489
	50.5	2287	2142	2532	2270	2487	30358	32123	30240	33600	37716		42.5	2012	1972	1980	13990	17917	18488	2782	42737	64373	72186
	51	2244	2174	2493	2243	2477	30000	31759	29816	33405	37494		43	2010	1952	1999	14102	17926	18506	2806	42833	64028	72005
	51.5	2276	2185	2508	2286	2460	29786	31393	29454	32888	37113		43.5	1968	1954	1946	14008	17829	18706	2810	42473	64016	71852
	52	2276	2203	2523	2250	2492	29359	31205	29586	32825	36644		44	2021	1942	1995	14147	17845	18588	2744	42610	64032	71874
	52.5	2269	2195	2522	2240	2485	29128	30531	29826	32164	36235		44.5	1998	1994	2017	14120	17983	18560	2784	42289	63766	71093
	53	2260	2166	2496	2274	2461	29076	30239	30157	31911	36102		45	1991	1988	1983	14065	18030	18664	2779	42167	63747	71377
	53.5	2284	2228	2562	2282	2472	29533	29702	30289	31183	35741		45.5	1998	1950	1991	14100	18150	18792	2828	41954	63344	71026
	54	2260	2184	2498	2215	2460	29812	29415	30926	30811	35339		46	1989	1982	1976	14312	18134	18934	2808	41811	63674	71020
	54.5	2255	2175	2528	2294	2472	29937	29236	31239	30715	35049		46.5	1988	1948	2010	14267	18154	18943	2839	41794	63750	70345
	55	2256	2175	2567	2300	2436	30277	29404	31482	30692	34876		47	2012	1931	1977	14171	18194	18845	2809	41663	63433	70000
	55.5	2243	2195	2511	2297	2499	30458	30166	31629	30778	34411		47.5	2003	1964	1999	14448	18287	18931	2843	41706	63467	70155
	56	2270	2154	2544	2281	2454	30502	30572	31878	30930	34173		48	1960	2000	1974	14380	18170	18854	2809	41588	63723	69768
	56.5	2237	2209	2576	2304	2448	30722	30781	32020	31200	33856		48.5	2002	1914	1964	14318	18162	19063	2878	41424	63312	69258
	57	2268	2175	2492	2284	2495	30638	31152	32172	31858	33368		49	2001	1948	1968	14330	18242	18914	2868	41196	63696	68500
	57.5	2299	2209	2536	2284	2486	30726	31318	32144	32447	33190		49.5	1994	1955	1928	14373	18459	18916	2891	40938	63600	68134
	58	2284	2181	2523	2275	2485	30715	31648	32557	32598	32669		50	1967	1983	1967	14306	18316	19021	2822	41157	63460	67464
	58.5	2292	2209	2551	2266	2485	30750	31782	32686	32572	31982		50.5	2004	1952	1950	14518	18582	19086	2888	40807	63874	66860
	59	2270	2183	2535	2292	2431	30762	31997	32905	32611	31500		51	1983	1954	1963	14382	18404	19077	2880	40815	63407	66135
	59.5	2302	2196	2529	2261	2452	30884	32196	33151	32733	31273		51.5	2030	1954	1989	14426	18440	19323	2873	40099	63593	65935
	60	2270	2200	2532	2298	2512	30559	32086	33578	32754	31038		52	1990	1948	1970	14596	18552	19282	2922	40276	63381	65534
	60.5	2274	2170	2549	2284	2469	31288	32381	33659	32818	31202		52.5	1964	1964	1975	14504	18487	19342	2881	39551	63415	65022
	61	2321	2257	2533	2273	2484	31266	32259	34266	33008	31369		53	1991	1942	1970	14562	18583	19280	2865	39394	63430	65246
	61.5	2305	2224	2519	2301	2466	31168	32557	34534	32940	31778		53.5	1943	1952	1976	14614	18623	19375	2898	39356	63561	64782
	62	2372	2202	2548	2296	2480	31187	32455	34894	32870	32131		54	1972	1946	2000	14703	18697	19449	2949	39035	63312	64968
	62.5	2310	2218	2555	2260	2455	31102	32501	35068	33239	32524		54.5	1986	1952	1946	14723	18772	19453	2877	39282	63142	65208
	63	2295	2214	2547	2322	2452	31109	32915	34668	33600	32792		55	1954	1953	1970	14599	18690	19576	2911	39153	63251	65523
	63.5	2336	2247	2588	2289	2458	31357	32802	34964	33906	32890		55.5	2020	1957	1952	14628	18754	19532	2951	39032	63517	65899
	64	2282	2204	2541	2324	2445	31144	32785	34968	33869	33042		56	1978	1951	1926	14752	18728	19580	2908	39203	63798	65798
	64.5	2364	2209	2520	2303	2488	31203	32955	35196	33714	33198		56.5	1994	1951	1992	14785	18859	19653	2959	39394	63984	66546
	65	2302	2263	2570	2328	2486	31142	33035	35422	34220	33222		57	1978	1946	1926	14682	18997	19530	2934	39729	63335	66378
	65.5	2306	2296	2576	2305	2526	30988	33348	35329	34136	33115		57.5	1988	1947	1982	14777	18986	19684	2952	40214	63037	66380
	66	2347	2278	2560	2310	2516	31108	33236	35479	34225	33112		58	1968	1958	1960	14862	18984	19662	2946	40614	61855	66640
	66.5	2362	2254	2612	2306	2498	30961	33153	35390	34297	33142		58.5	2006	1957	1964	14965	19058	19899	2995	41099	61146	66874
	67	2339	2250	2642	2360	2542	30778	33319	35775	34220	33210		59	1996	1920	1968	14802	19091	19707	2960	41348	60001	67532
	67.5	2369	2293	2600	2328	2493	31151	33111	35502	34544	33212		59.5	2007	1951	1964	14845	19141	19799	2908	41758	58855	67127
	68	2360	2255	2610	2360	2520	30856	33246	35622	34793	33012		60	2014	1960	1975	14950	19203	19856	2937	41862	57828	67200
	68.5	2370	2284	2570	2335	2528	30970	33230	35469	34890	32905		60.5	2003	1975	1970	14984	19151	19922	2907	42066	56356	67175
	69	2314	2316	2628	2363	2530	30844	32913	35731	34838	32821		61	1986	1935	1946	15050	19353	19872	2924	42013	55165	67416
	69.5	2347	2272	2622	2394	2530	30749	34297	35642	34836	32841		61.5	2012	1934	2002	15049	19242	20101	2927	41940	53915	67214
	70	2348	2234	2594	2354	2521	30835	34512	35654	34537	32792		62	2052	1944	1981	15110	19290	20029	2922	42149	53395	67076
	70.5	2388	2268	2604	2327	2528	30908	33986	35651	35570	32845		62.5	2027	1940	1994	15040	19354	20090	2943	42308	52400	66901
	71	2371	2314	2596	2330	2535	30695	34097	35463	35736	32558		63	2010	1939	1948	15141	19486	20218	2985	42024	51327	66680
	71.5	2360	2268	2552	2388	2568	30877	34003	35655	35543	32496		63.5	1985	1946	1983	15139	19356	20028	2891	41912	51214	66663
	72	2342	2285	2622	2348	2568	30758	34172	35325	35626	32462		64	1998	1948	1970	15145	19264	20195	2891	42140	50242	66192
	72.5	2400	2274	2622	2422	2561	30822	34022	35562	35508	32512		64.5	2027	1972	1963	15196	19426	20218	2899	42293	49656	66145
	73	2379	2328	2666	2349	2616	30523	33981	35200	35301	32213		65	1998	1959	1964	15165	19480	20359	2884	42075	48734	65568
	73.5	2356	2295	2600	2342	2554	30471	34092	35372	35412	32390		65.5	2004	1924	1971	15262	19434	20244	2887	41755	48369	65082
	74	2347	2279	2638	2379	2585	30375	33964	35110	35751	32426		66	1960	1915	1934	15298	19568	20357	2921	41894	47647	64782
	74.5	2377	2317	2604	2325	2566	30401	33883	35083	35403	32398		66.5	1946	1916	2001	15253	19642	20250	2962	41358	47211	64375
	75	2355	2264	2608	2361	2597	30523	33898	35124	35378	31891		67	1972	1968	1968	15343	19638	20250	2938	41443	46910	63719
	75.5	2377	2301	2638	2312	2572	30200	33909	34887	35572	32057		67.5	1956	1901	1974	15238	19620	20454	2898	41638	47140	64403
	76	2386	2290	2611	2317	2592	30406	33854	34893	35400	32081		68	1965	1960	1969	15289	19612	20476	2897	41383	46668	63202
	76.5	2373	2288	2656	2309	2587	30052	33641	34993	35405	31822		68.5	1968	1972	1971	15405	19598	20486	2919	41390	46564	62860
	77	2372	2276	2582	2381	2545	29746	33462	34555	35116	31621		69	1983	1946	1999	15341	19587	20386	2885	41162	46058	62945
	77.5	2342	2273	2612	2367	2609	29776	33561	34408	34914	31556		69.5	2046	1952	1997	15407	19810	20532	2944	40740	46135	62433
	78	2349	2311	2600	2332	2517	29679	33537	34247	35002	31704		70	1988	1943	1999	15442	19833	20574	2926	40844	45871	61764
	78.5	2342	2264	2588	2336	2592	29777	33807	34385	35203	31657
	79	2355	2315	2595	2370	2598	29764	33620	34376	35267	31671
	79.5	2323	2338	2627	2345	2593	29554	33710	34470	34932	31568
	80	2352	2312	2593	2330	2573	29498	33887	34377	34938	31477
	80.5	2397	2317	2636	2367	2607	29505	33789	34255	34950	31549
	81	2346	2352	2674	2391	2570	29506	33700	34442	34727	31889
	81.5	2361	2353	2689	2411	2598	29431	34042	34072	34914	31627
	82	2390	2336	2629	2333	2580	29534	33799	34137	34808	31540
	82.5	2383	2294	2628	2357	2616	29490	33974	34001	34595	31460
	83	2423	2318	2680	2360	2653	29122	33942	34104	34785	31350
	83.5	2380	2367	2634	2373	2632	29374	33964	33828	34787	31234
	84	2368	2349	2663	2367	2590	29129	34065	34074	34692	31606
	84.5	2373	2340	2644	2392	2586	29160	33822	34063	34812	31193
	85	2379	2340	2693	2380	2592	29038	33879	33757	34898	31302
	85.5	2395	2382	2638	2363	2616	29121	33826	34068	34630	31320
	86	2416	2353	2692	2400	2601	29090	33725	33871	34744	31372
	86.5	2404	2352	2671	2382	2604	28764	33628	33547	34443	31289
	87	2407	2324	2708	2353	2690	28926	33633	33564	34535	31136
	87.5	2388	2326	2743	2370	2635	28882	33570	33605	34448	31224
	88	2438	2386	2714	2346	2610	28825	33704	33889	34366	31087
	88.5	2451	2362	2716	2419	2631	28643	33456	33528	34222	31143
	89	2377	2402	2689	2396	2650	28714	33711	33466	34218	31001
	89.5	2428	2414	2681	2391	2687	28618	33597	33588	34125	30863
	90	2420	2356	2670	2398	2658	28491	33645	33660	34091	30967
	90.5	2385	2329	2718	2420	2684	28684	33414	33644	33974	30773
	91	2399	2412	2675	2416	2599	28483	33490	33738	34273	30953
	91.5	2446	2357	2685	2416	2673	28356	33241	33475	34377	30557
	92	2418	2355	2664	2385	2719	28149	33359	33447	34055	30645
	92.5	2447	2343	2669	2384	2702	28512	33436	33758	33871	30619
	93	2439	2402	2656	2420	2678	28334	33492	33706	34044	30630
	93.5	2421	2350	2703	2378	2646	28245	33247	33732	33983	30410
	94	2438	2339	2684	2458	2698	28181	33325	33771	34133	30465
	94.5	2442	2379	2654	2374	2664	28104	33409	33718	33935	30547
	95	2446	2455	2681	2358	2692	28008	33130	33519	33976	30118
	95.5	2435	2403	2696	2422	2695	27960	33058	33598	33856	30287
	96	2384	2379	2719	2428	2639	27976	33224	33409	33898	30241
	96.5	2420	2382	2686	2407	2693	27830	33204	33473	33918	30277
	97	2413	2392	2703	2444	2686	27772	33017	33570	33905	30085
	97.5	2367	2352	2688	2446	2681	27760	33091	33520	33860	29915
	98	2396	2334	2728	2378	2676	27714	32921	33296	33729	30052
	98.5	2398	2350	2676	2417	2708	27542	33063	33266	33744	29982
	99	2402	2348	2718	2437	2722	27558	33057	33276	33744	29813
	99.5	2458	2379	2708	2422	2689	27647	33041	33406	33800	29690
	100	2455	2410	2756	2388	2694	27451	32824	33252	33827	29902
	100.5	2394	2407	2722	2490	2685	27298	33105	33140	33686	29790
	101	2454	2374	2696	2430	2640	27509	32987	33195	33813	29588
	101.5	2416	2364	2687	2394	2647	27378	33204	33026	33801	29780
	102	2377	2426	2746	2423	2642	27296	32831	33150	33770	29493
	102.5	2426	2399	2677	2422	2662	27235	32775	33068	33937	29368
	103	2422	2391	2690	2446	2668	27072	32844	33036	33551	29600
	103.5	2384	2436	2711	2421	2706	27171	32809	32937	33440	29444
	104	2400	2394	2728	2408	2722	26884	32802	32819	33568	29316
	104.5	2416	2386	2678	2456	2691	26910	32908	32854	33685	29173
	105	2447	2387	2714	2426	2678	26882	32533	32858	33482	29016
	105.5	2392	2369	2740	2389	2647	27034	32773	32893	33522	28994
	106	2429	2363	2756	2438	2685	26786	32684	32628	33583	29058
	106.5	2447	2410	2740	2445	2687	26895	32648	32592	33293	29133
	107	2425	2416	2742	2440	2694	26813	32674	32645	33368	29063
	107.5	2441	2380	2751	2444	2678	26670	32816	32650	33538	29059
	108	2418	2374	2711	2430	2715	26575	32727	32377	33596	29036
	108.5	2446	2396	2756	2422	2749	26544	32596	32360	33506	29012
	109	2407	2385	2712	2418	2714	26707	32913	32516	33312	28968
	109.5	2404	2350	2703	2407	2676	26515	32693	32330	33268	28908
	110	2416	2412	2719	2413	2692	26608	32468	32484	33232	28691
	110.5	2460	2438	2734	2400	2662	26532	32568	32432	33142	28890
	111	2416	2451	2734	2443	2676	26439	32522	32102	33212	28813
	111.5	2437	2413	2705	2382	2671	26453	32533	32677	33074	28908
	112	2388	2414	2755	2423	2767	26411	32596	32544	32986	28594
	112.5	2438	2450	2762	2440	2690	26526	32267	32621	33086	28586
	113	2425	2410	2737	2490	2661	26267	32269	32437	33153	28692
	113.5	2417	2383	2742	2448	2699	26290	32650	32495	33115	28753
	114	2384	2399	2719	2468	2711	26252	32552	32605	33128	28666
	114.5	2392	2406	2736	2447	2652	26343	32613	32402	32975	28552
	115	2386	2417	2759	2428	2709	26229	32498	32436	32971	28332
	115.5	2388	2466	2693	2455	2652	26299	32399	32165	32840	28154
	116	2390	2472	2708	2473	2688	26291	32518	32246	32945	28414
	116.5	2413	2397	2743	2488	2681	26171	32388	32177	33063	28104
	117	2450	2390	2762	2466	2680	26337	32384	32148	32858	28265
	117.5	2407	2399	2713	2453	2687	26092	32567	32062	32812	28264
	118	2455	2382	2747	2510	2654	26350	32176	32237	32917	28272
	118.5	2387	2414	2750	2490	2701	26210	32296	32237	32780	27914
	119	2412	2375	2750	2493	2637	26316	32189	32222	32631	28024
	119.5	2420	2398	2741	2416	2682	26315	32160	31943	32528	27895
